# Supplementary material for: Single-cell transcriptome sequencing reveals that Wolbachia induces gene expression changes in Drosophila ovary cells to favor its own maternal transmission
Source: mBio. 2024 Aug 28;15(10):e01473-24. doi: 10.1128/mbio.01473-24 (PMC11481584; doi:10.1128/mbio.01473-24)
Supplement: Table S1 — DEGs in Drosophila ovarian cells (WinF vs WuninF). [file mbio.01473-24-s0002.xlsx]

## Sheet: Table S1
Table S1. DEGs in Drosophila ovarian cells (WinF vs WuninF)
We identified the Differentially Expressed Genes (DEGs) of each cell type between WinF and WuninF with the regular parameters of |log2FC| ≥ 0.25 and p-value < 0.05 (Wilcox t-test). We also set an advanced filter that counting genes that could be detected in ≥ 25% of cells in both WinF (pct.1) and WuninF (pct.2) cluster populations. All DEGs in each cluster were ordered by avg_log2FC.

## Sheet: EGCs
	p_val	avg_log2FC	pct.1	pct.2	p_val_adj
dpr6	0.0300403	1.87285	0.512	0.337	1
CG10979	0.0155347	1.32907	0.429	0.253	1
Nhe3	0.00414888	1.31576	0.488	0.284	1
Impbeta11	0.00548002	1.30729	0.429	0.253	1
asp	0.0122326	1.26974	0.452	0.284	1
nAChRalpha3	0.0185097	1.24933	0.536	0.411	1
Cep97	0.0447667	1.23617	0.405	0.284	1
CG1647	0.0321845	1.20073	0.405	0.263	1
FRG1	0.0245957	1.18926	0.405	0.274	1
betaCOP	2.76353e-05	1.15192	0.536	0.253	0.286799
Arp6	0.0127668	1.13985	0.464	0.316	1
CG17343	0.0395399	1.13931	0.405	0.274	1
CG12877	0.00755542	1.11676	0.548	0.379	1
Girdin	0.0429754	1.1118	0.405	0.284	1
CG9890	0.00649024	1.10512	0.44	0.263	1
galla-1	0.0310686	1.10236	0.464	0.337	1
CG10463	0.00210443	1.08108	0.524	0.316	1
smo	0.0384994	1.07835	0.405	0.263	1
CG3894	0.0109495	1.07123	0.44	0.274	1
CSN6	0.00199309	1.06363	0.536	0.305	1
ash1	0.00497046	1.06342	0.5	0.305	1
CG11593	0.0150639	1.04499	0.417	0.253	1
Ptpmeg	0.00595742	1.04359	0.702	0.505	1
CG31342	0.00505197	1.04245	0.56	0.368	1
Klp61F	0.0133923	1.03514	0.44	0.274	1
Naprt	0.00865515	1.03354	0.536	0.337	1
GlnRS	0.00483931	1.01448	0.571	0.379	1
Snx3	0.000589603	1.00797	0.679	0.484	1
sxc	0.00276859	1.00243	0.726	0.547	1
Upf1	0.00293169	1.00113	0.536	0.326	1
CG17754	0.0146749	0.99857	0.429	0.253	1
CG16903	0.0289086	0.998253	0.56	0.4	1
Nup160	0.00227188	0.989641	0.44	0.253	1
CG9346	0.0031963	0.981668	0.5	0.295	1
twin	0.00375849	0.980428	0.655	0.474	1
CG1371	0.0185607	0.978632	0.429	0.274	1
CG18428	0.0332317	0.97635	0.393	0.253	1
trio	0.00982875	0.971954	0.607	0.389	1
CG12355	0.029676	0.970982	0.452	0.316	1
Dim1	0.00987171	0.965608	0.476	0.316	1
rst	0.0435164	0.965076	0.452	0.316	1
tmod	0.0276116	0.955586	0.512	0.358	1
hop	0.0232925	0.955342	0.417	0.274	1
CG9596	0.000723307	0.955246	0.607	0.368	1
TTLL12	0.0133912	0.951876	0.44	0.284	1
Zn72D	0.00629864	0.947964	0.536	0.368	1
tna	0.0148529	0.941553	0.429	0.274	1
Mcm3	0.0186879	0.94048	0.5	0.347	1
Ibf1	0.0450583	0.93967	0.452	0.305	1
Nup214	0.00604941	0.939353	0.524	0.316	1
eIF2Bgamma	0.00793757	0.93863	0.5	0.316	1
Drep1	0.00776547	0.933832	0.44	0.253	1
BthD	0.00468081	0.932736	0.643	0.484	1
RanBPM	0.000679487	0.924711	0.583	0.326	1
CG11537	0.0350713	0.916142	0.405	0.263	1
mu2	0.0208122	0.915302	0.429	0.263	1
Dhx15	0.0209547	0.914187	0.5	0.379	1
kirre	0.0325553	0.908939	0.762	0.611	1
Sec31	0.00816929	0.907428	0.44	0.253	1
Srp68	0.005095	0.903843	0.548	0.368	1
Mtr4	0.00914622	0.903411	0.548	0.368	1
CG32264	0.0320678	0.903162	0.786	0.653	1
yem	0.0401353	0.9011	0.393	0.253	1
SamDC	0.0105432	0.895913	0.452	0.274	1
nos	0.000209821	0.895261	0.786	0.579	1
trol	0.00424859	0.893365	0.655	0.463	1
Vps24	0.0117383	0.888338	0.595	0.421	1
ph-p	0.00231931	0.886798	0.5	0.284	1
galectin	0.014221	0.886303	0.548	0.368	1
Psa	0.00419471	0.884943	0.571	0.4	1
Spx	0.00444564	0.882384	0.571	0.358	1
CG31712	0.00550877	0.881995	0.56	0.358	1
mop	0.0139516	0.877425	0.429	0.263	1
orb	0.0469896	0.875363	0.774	0.705	1
Hnf4	0.00251115	0.871545	0.774	0.537	1
RpA-70	0.00170425	0.870539	0.595	0.379	1
Ephrin	0.0499159	0.86579	0.429	0.295	1
CG1646	0.00323001	0.862584	0.667	0.484	1
CG11030	0.0176579	0.857242	0.75	0.579	1
Smg5	0.034811	0.851811	0.464	0.326	1
CG13397	0.0233588	0.8459	0.44	0.284	1
Prp19	0.0299221	0.845358	0.548	0.421	1
hfp	0.00777134	0.844168	0.607	0.421	1
row	0.0209852	0.842298	0.548	0.4	1
simj	0.0255507	0.839669	0.679	0.526	1
X11Lbeta	0.0216768	0.827719	0.417	0.253	1
DIP1	0.00538515	0.827144	0.571	0.368	1
mor	0.0475237	0.825912	0.524	0.411	1
cana	0.0184464	0.813581	0.512	0.337	1
CG32344	0.00748153	0.810623	0.56	0.379	1
Tpc1	0.04018	0.81003	0.5	0.347	1
Sugb	0.0101332	0.809622	0.476	0.284	1
dre4	0.0261672	0.808659	0.679	0.547	1
Diap2	0.0132082	0.80593	0.512	0.358	1
vas	0.00408872	0.79895	0.714	0.621	1
LpR1	0.0268872	0.796856	0.464	0.316	1
CTPsyn	0.00255248	0.796195	0.714	0.526	1
Rnp4F	0.00938622	0.784579	0.571	0.411	1
Cdc42	0.00201486	0.780883	0.726	0.558	1
CG46280	0.0372212	0.780533	0.5	0.358	1
Vang	0.0339765	0.778854	0.488	0.337	1
S6k	0.00729442	0.777288	0.667	0.505	1
mRpL46	0.0274698	0.777115	0.5	0.326	1
CycT	0.00278742	0.773552	0.726	0.516	1
hid	0.0277852	0.771484	0.56	0.358	1
Flo1	0.0214382	0.76805	0.512	0.347	1
ebd1	0.0290976	0.767559	0.5	0.337	1
Smg6	0.0184194	0.764339	0.464	0.284	1
CG9336	0.0424902	0.75641	0.405	0.253	1
CG2614	0.0161589	0.75461	0.44	0.263	1
Larp4B	0.0117463	0.751275	0.798	0.632	1
MBD-like	0.0496061	0.750288	0.44	0.295	1
Ate1	0.0143104	0.74886	0.5	0.316	1
Su(z)2	0.0102074	0.742032	0.44	0.263	1
CG6724	0.0274699	0.731517	0.488	0.337	1
how	0.0195433	0.731515	0.738	0.621	1
babo	0.00217012	0.724327	0.595	0.347	1
Prp3	0.0181639	0.723552	0.5	0.326	1
msps	0.010212	0.721341	0.619	0.453	1
sti	0.0200687	0.720467	0.429	0.263	1
RasGAP1	0.0378244	0.717075	0.583	0.463	1
CG31365	0.0455803	0.716253	0.512	0.368	1
brm	0.0166404	0.715191	0.488	0.295	1
Pka-C1	0.0197268	0.711914	0.702	0.589	1
rig	0.0363368	0.708525	0.44	0.305	1
bsf	0.0366766	0.700309	0.595	0.474	1
GstE11	0.00332478	0.699945	0.56	0.337	1
Vha100-2	0.0424831	0.683011	0.607	0.474	1
CG10803	0.00959227	0.679989	0.607	0.442	1
CG10628	0.0489275	0.675954	0.393	0.274	1
Incenp	0.00451807	0.672726	0.595	0.368	1
pea	0.0392186	0.669565	0.512	0.358	1
CG30122	0.0272913	0.668939	0.69	0.537	1
shu	0.00839591	0.66854	0.619	0.453	1
CG11699	0.0200569	0.658093	0.69	0.589	1
DhpD	0.0359438	0.658057	0.536	0.379	1
mahe	0.0143359	0.642851	0.798	0.674	1
CG4538	0.0242354	0.642646	0.512	0.337	1
CG10903	0.0419319	0.640551	0.512	0.389	1
CG12948	0.0280102	0.638902	0.536	0.379	1
Tdrd3	0.0199597	0.638823	0.417	0.253	1
Nup93-2	0.0364155	0.638109	0.44	0.316	1
pic	0.00754583	0.636627	0.667	0.442	1
ewg	0.00159202	0.631602	0.655	0.432	1
eIF4G2	0.0192986	0.631495	0.738	0.642	1
Karybeta3	0.000674795	0.630772	0.821	0.663	1
fzr	0.0177471	0.629733	0.512	0.347	1
Pi3K68D	0.0453465	0.625939	0.56	0.453	1
CG9171	0.0356987	0.623025	0.56	0.4	1
CG9018	0.0164859	0.62291	0.5	0.326	1
PIG-B	0.0333941	0.620039	0.417	0.263	1
CG5033	0.0171426	0.615753	0.619	0.463	1
Debcl	0.0183487	0.613966	0.607	0.389	1
CG31635	0.00187016	0.613106	0.881	0.737	1
ssx	0.0488927	0.60392	0.536	0.379	1
stil	0.00992151	0.603549	0.607	0.411	1
Rcd-1	0.00736439	0.602036	0.679	0.484	1
deltaCOP	0.0404706	0.601239	0.643	0.474	1
CG12795	0.0438745	0.596257	0.476	0.316	1
Ufd4	0.0469868	0.596037	0.643	0.526	1
TppII	0.00742153	0.595786	0.595	0.421	1
Cka	0.0107361	0.593131	0.714	0.526	1
Mcm6	0.033298	0.591704	0.56	0.4	1
D1	0.000487325	0.588608	0.869	0.758	1
Dis3l2	0.0361936	0.586824	0.405	0.253	1
alpha-Cat	0.00503411	0.586636	0.798	0.611	1
kdn	0.0103543	0.58624	0.738	0.558	1
Nmda1	0.0256578	0.585315	0.595	0.421	1
Nxf3	0.0107515	0.584444	0.679	0.537	1
ReepA	0.0266158	0.582597	0.512	0.379	1
Mekk1	0.0116204	0.58258	0.631	0.432	1
312	0.0440002	0.581644	0.452	0.305	1
CG1677	0.0303767	0.580576	0.857	0.726	1
Src64B	0.00381922	0.577036	0.81	0.653	1
dikar	0.048142	0.577021	0.631	0.463	1
stai	0.0219385	0.576963	0.929	0.895	1
Rap2l	0.0267575	0.576327	0.679	0.526	1
Pur-alpha	0.0421608	0.569364	0.5	0.358	1
krimp	0.0266695	0.569328	0.571	0.4	1
Epg5	0.0178808	0.568466	0.429	0.253	1
Tif-IA	0.00594044	0.56776	0.631	0.411	1
CG46466	0.0205749	0.566369	0.548	0.368	1
Hsc70Cb	0.0344317	0.56506	0.833	0.663	1
CG10674	0.0122284	0.563566	0.631	0.453	1
Mbs	0.0207935	0.561267	0.714	0.558	1
Chd3	0.0392604	0.559091	0.417	0.284	1
Ankle2	0.0260227	0.5571	0.595	0.411	1
CG6770	1.70984e-06	0.556604	1	1	0.0177447
Hr39	0.0483878	0.555861	0.524	0.379	1
CG14322	0.0252217	0.553748	0.488	0.316	1
Tfb1	0.03618	0.551779	0.595	0.4	1
Chro	0.016186	0.5474	0.667	0.495	1
qkr58E-3	0.0397152	0.546032	0.512	0.368	1
Xe7	0.00532416	0.542881	0.571	0.347	1
mbl	0.0497967	0.542105	0.643	0.463	1
Tpr2	0.00431964	0.540114	0.845	0.674	1
CG5355	0.0108932	0.539093	0.69	0.505	1
eEF2	0.000209816	0.538982	1	0.989	1
pico	0.0177233	0.53717	0.833	0.747	1
CLIP-190	0.00690298	0.53476	0.786	0.611	1
sd	0.0322094	0.531735	0.619	0.474	1
CG12375	0.0470274	0.531474	0.488	0.316	1
CycE	0.0295209	0.530325	0.452	0.284	1
mRpL16	0.0199245	0.529582	0.607	0.421	1
Cdk7	0.0373552	0.527597	0.429	0.284	1
smid	0.00447906	0.524651	0.762	0.6	1
FeCH	0.0311998	0.523075	0.476	0.295	1
vir-1	0.022981	0.521269	0.476	0.295	1
Hrb98DE	0.00993239	0.520928	0.821	0.737	1
Slip1	0.0422705	0.517344	0.56	0.411	1
CG17597	0.0484888	0.515635	0.393	0.263	1
l(3)neo38	0.0322683	0.513997	0.417	0.263	1
Gart	0.0250022	0.512388	0.75	0.632	1
Marc	0.0318147	0.511163	0.524	0.347	1
CG10973	0.0195138	0.510636	0.488	0.305	1
SF2	0.00304359	0.510248	0.821	0.737	1
ND-13B	0.00429491	0.509063	0.798	0.642	1
emb	0.0155442	0.507952	0.714	0.6	1
CG31223	0.0295952	0.507115	0.417	0.263	1
CG42342	0.0120286	0.506013	0.512	0.305	1
CG15093	0.0416085	0.504931	0.738	0.6	1
LSm7	0.025451	0.503562	0.762	0.611	1
Rexo5	0.0159085	0.503481	0.524	0.337	1
drk	0.0319563	0.502539	0.667	0.526	1
CG42724	0.0262116	0.494279	0.631	0.484	1
SmB	0.0151433	0.491806	0.845	0.726	1
Stat92E	0.023655	0.483391	0.679	0.495	1
HmgD	0.0237062	0.482926	0.952	0.947	1
Fkbp59	0.0326786	0.480156	0.81	0.789	1
Atg4a	0.0425598	0.47995	0.405	0.263	1
pAbp	0.000323623	0.477277	1	0.989	1
CG8108	0.0134649	0.474028	0.762	0.632	1
dx	0.0080665	0.473715	0.488	0.305	1
lid	0.0177034	0.473372	0.774	0.589	1
CG4364	0.0124703	0.470212	0.845	0.674	1
CG6878	0.0250757	0.468689	0.679	0.537	1
Sf3b2	0.0392259	0.467757	0.667	0.495	1
nmo	0.0154697	0.467606	0.881	0.779	1
ash2	0.0269783	0.466234	0.512	0.347	1
Uba2	0.01079	0.46398	0.798	0.674	1
bur	0.025042	0.463581	0.679	0.516	1
Ref1	0.00662517	0.462227	0.798	0.768	1
Cbp80	0.0205581	0.458907	0.56	0.4	1
Stip1	0.0276404	0.456191	0.702	0.579	1
CG17233	0.0416347	0.456089	0.548	0.4	1
Sap130	0.0385279	0.446147	0.524	0.368	1
ced-6	0.0270186	0.444842	0.738	0.6	1
Akt1	0.0216108	0.44464	0.714	0.568	1
l(2)k09848	0.0391217	0.443294	0.607	0.432	1
l(2)k09022	0.0391523	0.429905	0.405	0.263	1
DppIII	0.0362542	0.426731	0.679	0.516	1
snama	0.0185298	0.425203	0.512	0.305	1
CG17734	0.0340842	0.424653	0.738	0.589	1
Argk	0.00661761	0.420159	0.833	0.684	1
Nopp140	0.042119	0.415106	0.857	0.716	1
Dp1	0.0403506	0.414504	0.738	0.663	1
Ltn1	0.0185567	0.412693	0.429	0.253	1
akirin	0.0187698	0.411912	0.94	0.947	1
CycG	0.0152272	0.40183	0.929	0.926	1
Akap200	0.0145195	0.400637	0.881	0.811	1
Hsc70-5	0.0231718	0.399683	0.869	0.705	1
Msh6	0.0485036	0.399013	0.417	0.284	1
shot	0.0349291	0.397309	0.845	0.747	1
alph	0.00975607	0.391222	0.833	0.653	1
YME1L	0.0377978	0.391074	0.595	0.421	1
CG5174	0.0445138	0.390332	0.726	0.547	1
gpp	0.0353499	0.384709	0.893	0.789	1
CG5515	0.0408826	0.384147	0.679	0.537	1
CG3420	0.0359148	0.383749	0.548	0.389	1
CG4866	0.0492252	0.377567	0.714	0.537	1
zpg	0.0437356	0.374622	0.833	0.716	1
Dic1	0.017596	0.374474	0.607	0.389	1
eIF3a	0.00570634	0.364647	0.845	0.716	1
Ae2	0.0111864	0.348542	0.774	0.568	1
Sdc	0.0239793	0.343586	0.821	0.832	1
Hrb27C	0.00189826	0.338818	0.976	0.989	1
goe	0.0368921	0.336179	0.571	0.4	1
SkpA	0.0157648	0.328592	0.929	0.895	1
bru1	0.00773111	0.326761	0.952	0.958	1
ftz-f1	0.049179	0.325289	0.893	0.874	1
Vap33	0.020259	0.312979	0.94	0.905	1
mud	0.0410781	0.299786	0.798	0.653	1
CNBP	0.038094	0.286251	0.988	0.979	1
CG42258	0.0272924	0.283761	0.595	0.411	1
fl(2)d	0.0256723	0.273261	0.679	0.453	1
lolal	0.0216603	0.269702	0.905	0.832	1
RpLP2	0.00419772	0.268077	1	1	1
Hph	0.0472093	0.264655	0.476	0.326	1
betaTub56D	0.00219598	0.263905	0.964	0.989	1
sqd	0.0116741	0.263287	1	1	1
RpL29	0.000229808	-0.321451	1	1	1
RpL41	1.49082e-06	-0.322122	1	1	0.0154717
sun	0.0169768	-0.334022	0.845	0.947	1
COX7C	0.0333913	-0.334888	0.845	0.926	1
Ntf-2	0.0470459	-0.337973	0.774	0.832	1
RNASEK	0.0378207	-0.343654	0.952	0.968	1
GILT1	0.0218209	-0.344658	0.81	0.821	1
Gapdh2	0.0344814	-0.347259	0.952	0.958	1
Chchd2	0.0361591	-0.348739	0.869	0.926	1
Cp36	0.0248083	-0.35017	0.976	0.989	1
Npc2a	0.038064	-0.360061	0.702	0.779	1
dhd	0.00956381	-0.376759	0.988	1	1
mRpS5	0.0289381	-0.382493	0.762	0.789	1
Prosbeta1	0.0492886	-0.389245	0.821	0.916	1
path	0.0263489	-0.391516	0.833	0.895	1
Vha13	0.0044321	-0.426466	0.952	0.968	1
Jabba	0.00543622	-0.430047	0.821	0.895	1
CG7630	0.00363095	-0.438362	0.869	0.958	1
DIP-alpha	9.71269e-05	-0.446308	1	1	1
ox	0.0128575	-0.455685	0.738	0.8	1
Prosbeta6	0.0182167	-0.463773	0.774	0.8	1
mRpL12	0.0125424	-0.491236	0.762	0.842	1
CG11674	0.0181312	-0.494883	0.702	0.789	1
RhoGDI	0.0310809	-0.49661	0.619	0.674	1
26-29-p	0.00148073	-0.502965	0.857	0.884	1
cib	0.00235601	-0.509484	0.917	0.937	1
SsRbeta	0.0384573	-0.518165	0.643	0.716	1
retn	0.0417632	-0.528922	0.643	0.726	1
Akr1B	0.0351168	-0.553426	0.69	0.737	1
mtrm	0.0395358	-0.563188	0.643	0.705	1
IscU	0.0148997	-0.575859	0.667	0.747	1
CycB	0.00340843	-0.578909	0.905	0.968	1
mRpS23	0.0343663	-0.590065	0.429	0.537	1
Gprk1	0.0494982	-0.608023	0.738	0.8	1
Chchd3	0.00475505	-0.621444	0.631	0.716	1
MtnA	0.0198002	-0.626015	0.429	0.568	1
Lk6	1.74121e-05	-0.627478	0.917	0.947	0.180703
Yp3	0.000565223	-0.636188	0.881	0.947	1
BigH1	0.00067615	-0.638017	0.798	0.874	1
CG43134	0.000731669	-0.639624	0.952	0.989	1
exu	0.00275773	-0.64591	0.75	0.895	1
san	0.0169384	-0.653937	0.607	0.684	1
mrva	0.025604	-0.657796	0.548	0.621	1
Hsp26	2.32535e-06	-0.670636	0.976	0.989	0.0241325
Vm32E	0.000625662	-0.706162	0.833	0.937	1
Sod3	0.00011634	-0.7067	0.845	0.937	1
CG12107	0.0390786	-0.707539	0.488	0.6	1
eca	0.0128915	-0.716067	0.571	0.674	1
Arpc3A	0.0370589	-0.721678	0.429	0.558	1
CG14721	0.0382502	-0.730445	0.345	0.474	1
Cad87A	0.0274415	-0.768015	0.702	0.821	1
CG9853	0.0403336	-0.781789	0.369	0.495	1
CG13630	0.0294696	-0.797355	0.369	0.484	1
mRpL55	0.0144678	-0.828938	0.405	0.547	1
Yp2	4.4526e-05	-0.839209	0.976	1	0.462091
Yp1	2.39669e-05	-0.881296	0.952	0.989	0.248728
Vm26Ab	6.97232e-06	-0.888005	0.976	0.989	0.0723587
PCB	0.0220896	-0.946769	0.393	0.505	1
CG2201	8.77096e-05	-0.993549	0.405	0.642	0.91025
Vm34Ca	2.91338e-07	-1.03271	0.976	0.989	0.0030235
CG32521	0.0210087	-1.03542	0.619	0.695	1
CG14231	0.0428349	-1.05333	0.345	0.442	1
SrpRbeta	0.0184671	-1.11564	0.405	0.505	1
l(2)SH0834	0.0103899	-1.17673	0.393	0.516	1
Cp19	4.99942e-08	-1.20447	0.94	0.989	0.00051884
GstE1	0.00382364	-1.217	0.298	0.474	1
Vm26Aa	1.50674e-08	-1.22636	0.976	0.989	0.000156369
tth	0.00173946	-1.26601	0.464	0.621	1
crim	0.00412748	-1.30588	0.274	0.453	1
slif	0.00656318	-1.32529	0.345	0.505	1
CG17746	0.00897987	-1.38896	0.357	0.474	1
Vml	2.09506e-08	-1.55767	0.655	0.884	0.000217425
Vm26Ac	4.0121e-06	-1.70198	0.262	0.6	0.0416376
Cp18	8.1768e-13	-2.01482	0.81	0.989	8.48588e-09
Cp16	3.36894e-13	-2.22872	0.452	0.905	3.49628e-09
Cp15	4.05091e-19	-2.72539	0.988	1	4.20403e-15

## Sheet: Stage 1 older GCs
	p_val	avg_log2FC	pct.1	pct.2	p_val_adj
CG17734	1.80551e-09	0.657363	0.668	0.54	1.87376e-05
CG6770	2.37776e-35	0.609152	0.995	0.991	2.46764e-31
Caper	0.00236058	0.510554	0.365	0.273	1
CG11857	0.00161748	0.504518	0.378	0.29	1
CG6195	0.0359681	0.502901	0.339	0.285	1
CG9336	0.00141281	0.474346	0.36	0.271	1
DppIII	0.00392906	0.470565	0.36	0.274	1
eIF3b	1.80738e-06	0.469492	0.71	0.619	0.018757
Sps1	0.000481197	0.45062	0.548	0.469	1
TfIIA-S	0.00104284	0.447501	0.501	0.414	1
SpdS	1.69585e-05	0.446076	0.73	0.647	0.175996
CG32425	0.00181125	0.44289	0.404	0.311	1
mEFTu1	0.00954386	0.439581	0.437	0.367	1
mRpS9	0.00280754	0.429133	0.398	0.299	1
CG11076	0.0164596	0.410172	0.54	0.477	1
CG7878	0.0425961	0.405591	0.311	0.259	1
CG11583	0.00094335	0.397694	0.555	0.456	1
mRpS18A	0.0174244	0.392172	0.47	0.418	1
ND-B14.7	0.00284781	0.391956	0.411	0.315	1
Syx1A	0.0383996	0.391259	0.352	0.301	1
Srp54k	0.0117706	0.390805	0.332	0.255	1
nmd	0.00190455	0.390799	0.357	0.257	1
CG4866	0.0144838	0.382725	0.44	0.362	1
Nnp-1	0.00566044	0.381767	0.434	0.362	1
peng	0.0209612	0.377196	0.414	0.343	1
l(1)G0320	0.00148694	0.375119	0.558	0.474	1
eIF5	0.0145729	0.372033	0.347	0.278	1
kdn	0.00572359	0.370073	0.445	0.365	1
mRpL54	0.0211012	0.359539	0.35	0.28	1
CG11699	0.00527632	0.357716	0.476	0.404	1
Rrp40	0.037036	0.357643	0.36	0.308	1
drk	0.00933075	0.354086	0.437	0.362	1
Fkbp59	0.000462064	0.351956	0.699	0.664	1
rump	0.0257197	0.346172	0.352	0.287	1
eIF2gamma	0.0117555	0.345577	0.622	0.579	1
Csl4	0.0119152	0.343916	0.357	0.281	1
woc	0.0441606	0.342668	0.326	0.267	1
Rpn10	0.0161872	0.341011	0.44	0.369	1
Fer2LCH	1.17326e-08	0.333106	0.941	0.916	0.000121761
RpII18	0.00375935	0.33157	0.614	0.526	1
Coa7	0.00449189	0.324383	0.434	0.336	1
Pfdn2	0.000155325	0.321123	0.72	0.628	1
zpg	0.00529693	0.318419	0.627	0.559	1
Hsc70-5	0.0015016	0.31323	0.596	0.517	1
Caf1-55	0.049555	0.31287	0.416	0.351	1
Cys	0.0375255	0.312589	0.458	0.392	1
ATPCL	0.0318922	0.310492	0.324	0.255	1
CG8635	0.0113017	0.305277	0.586	0.526	1
His3.3A	0.0040879	0.292681	0.725	0.692	1
Rbp1	0.00322973	0.290981	0.781	0.747	1
eIF3d1	0.000933046	0.288159	0.771	0.745	1
Fer1HCH	9.21343e-06	0.286423	0.915	0.895	0.0956169
alphaTub84D	0.0292009	0.283378	0.455	0.386	1
Ak6	0.0195957	0.278771	0.388	0.313	1
CG34132	0.0278559	0.276512	0.661	0.622	1
SF2	0.0272109	0.275655	0.638	0.587	1
RpLP2	7.25408e-27	0.275528	1	1	7.52828e-23
RpL18A	8.89187e-22	0.27424	1	1	9.22799e-18
CG8675	0.0430857	0.272706	0.501	0.437	1
CG10674	0.0229895	0.270578	0.483	0.411	1
Nopp140	0.0132434	0.268822	0.591	0.528	1
RpS2	2.54545e-26	0.266832	1	1	2.64166e-22
Arpc4	0.00871121	0.261995	0.517	0.437	1
RpS17	1.37772e-19	0.261078	1	1	1.42979e-15
CG11444	0.0327451	0.260012	0.645	0.565	1
14-3-3epsilon	2.02181e-07	0.259473	0.977	0.969	0.00209824
Rpn13	0.0141131	0.259059	0.481	0.397	1
RpS15	1.97078e-22	0.258914	1	1	2.04527e-18
CG1354	0.0379655	0.253067	0.504	0.46	1
RpL35	7.32217e-17	0.252073	1	1	7.59895e-13
Rpn11	0.0418871	0.251946	0.697	0.677	1
san	0.0370479	0.251942	0.542	0.479	1
Gprk1	0.0493377	-0.251638	0.332	0.397	1
CG14545	0.000483643	-0.254442	0.859	0.935	1
CG2924	0.0274766	-0.25807	0.401	0.455	1
Sin3A	0.0479465	-0.266394	0.355	0.42	1
dhd	9.20982e-11	-0.268275	1	1	9.55795e-07
rdx	0.0052631	-0.268315	0.735	0.799	1
CG46385	0.000107239	-0.269906	0.923	0.914	1
Sf3b6	0.00830435	-0.270531	0.512	0.603	1
Rcc1	0.000547415	-0.27267	0.815	0.876	1
Spn	0.0342007	-0.273022	0.46	0.523	1
Rab1	0.0138803	-0.277329	0.509	0.579	1
slpr	0.0223554	-0.278534	0.373	0.448	1
cg	0.0105259	-0.27958	0.458	0.545	1
klar	7.1645e-06	-0.282688	0.802	0.872	0.0743532
CG5532	0.00266473	-0.284533	0.568	0.661	1
AGO1	0.00571478	-0.284616	0.445	0.544	1
l(3)02640	0.046755	-0.285125	0.501	0.549	1
Zcchc7	0.0471453	-0.288953	0.283	0.341	1
CG13366	0.0465727	-0.29348	0.383	0.441	1
jigr1	0.0191536	-0.294302	0.491	0.531	1
ND-B14	0.0276101	-0.294987	0.463	0.531	1
CG1622	0.0218299	-0.295947	0.265	0.343	1
bip2	0.0113307	-0.297303	0.409	0.493	1
Rap1	0.0064578	-0.297334	0.571	0.636	1
CG13773	0.0130428	-0.298285	0.432	0.51	1
grp	0.00798799	-0.298308	0.602	0.661	1
Pfdn5	0.0110205	-0.299193	0.473	0.556	1
Rpe	0.0142599	-0.299195	0.478	0.554	1
BtbVII	0.0043562	-0.302565	0.445	0.537	1
CG33774	0.0300153	-0.304706	0.308	0.364	1
Yp3	1.24345e-06	-0.306916	0.913	0.956	0.0129045
hdc	0.00283827	-0.307038	0.38	0.483	1
fog	0.000412564	-0.307723	0.465	0.589	1
CG5676	0.0058476	-0.308759	0.478	0.573	1
sle	0.0267449	-0.310997	0.442	0.502	1
cib	2.98466e-06	-0.311584	0.797	0.893	0.0309749
lap	0.0115683	-0.313548	0.406	0.483	1
HUWE1	0.020855	-0.313801	0.396	0.458	1
plu	0.0440308	-0.317255	0.267	0.327	1
glec	0.00144651	-0.318404	0.658	0.726	1
Inx2	0.0238883	-0.318555	0.285	0.353	1
alc	0.0282614	-0.319854	0.311	0.374	1
clos	0.0102577	-0.320658	0.442	0.526	1
Ae2	0.00156266	-0.32295	0.46	0.559	1
mt:ND1	0.00276621	-0.32351	0.697	0.76	1
foi	0.00288025	-0.324458	0.352	0.455	1
CG3566	0.000596765	-0.325384	0.36	0.479	1
Fkbp14	0.0201802	-0.326589	0.334	0.409	1
mt:ATPase6	9.64171e-07	-0.326833	0.985	0.997	0.0100062
mtrm	0.00171036	-0.327491	0.594	0.684	1
Uba1	8.11951e-05	-0.330726	0.527	0.659	0.842642
UGP	0.011456	-0.331903	0.434	0.509	1
wisp	2.76595e-05	-0.332912	0.825	0.9	0.28705
Xpc	0.0246236	-0.333277	0.396	0.465	1
RPA2	0.0223728	-0.334113	0.293	0.351	1
CG2201	0.0455713	-0.334749	0.321	0.376	1
fs(1)h	1.11465e-05	-0.335155	0.607	0.743	0.115679
par-1	0.0349681	-0.337484	0.398	0.458	1
CG2246	0.0325069	-0.338127	0.311	0.372	1
didum	0.0126241	-0.339333	0.386	0.467	1
Bsg	0.00278591	-0.339968	0.586	0.682	1
stg	0.00446109	-0.340584	0.573	0.668	1
scyl	0.000261863	-0.342324	0.491	0.614	1
Cpsf6	0.0135671	-0.342514	0.383	0.451	1
Frl	0.00403952	-0.342736	0.458	0.538	1
CLIP-190	0.00053587	-0.343019	0.383	0.491	1
mtd	0.0486966	-0.344417	0.321	0.385	1
CG44838	0.0255421	-0.34565	0.326	0.392	1
Acbp1	0.0323433	-0.349719	0.432	0.49	1
nej	0.0249672	-0.351752	0.355	0.432	1
lok	6.04823e-06	-0.351814	0.789	0.885	0.0627685
Rab2	0.00586297	-0.351912	0.396	0.474	1
feo	0.00463698	-0.352867	0.342	0.428	1
Rad23	0.00557123	-0.353105	0.447	0.533	1
CG5789	0.00931085	-0.355155	0.308	0.392	1
Tsp74F	0.00352828	-0.35792	0.44	0.538	1
Cdc37	0.00535707	-0.358278	0.254	0.346	1
CG10960	0.00852307	-0.358977	0.35	0.43	1
smg	0.00136342	-0.36059	0.604	0.689	1
Crtc	0.0303104	-0.361072	0.311	0.381	1
lqf	0.0336203	-0.36161	0.383	0.441	1
gnu	2.10531e-05	-0.361983	0.805	0.89	0.218489
csw	0.0011049	-0.362263	0.36	0.467	1
fs(1)Ya	0.00274812	-0.362362	0.432	0.53	1
kuk	0.0406827	-0.365058	0.46	0.517	1
DIP-alpha	4.65425e-41	-0.365544	1	1	4.83018e-37
Fur2	0.00431145	-0.36656	0.316	0.413	1
CG10470	0.00199629	-0.366826	0.483	0.577	1
CG12091	0.0288793	-0.367018	0.314	0.369	1
AIMP1	0.0482768	-0.369901	0.414	0.46	1
kis	0.000146971	-0.371054	0.499	0.594	1
Aldh	0.000136584	-0.371907	0.581	0.689	1
CG32473	0.0186265	-0.375186	0.332	0.399	1
Lis-1	0.00662503	-0.379854	0.35	0.43	1
HDAC4	0.00966726	-0.380568	0.339	0.414	1
skd	0.000362889	-0.38113	0.586	0.677	1
bin3	0.00085321	-0.382809	0.414	0.516	1
egl	0.00969943	-0.383051	0.275	0.355	1
Drep2	0.0063849	-0.383258	0.437	0.503	1
EMC3	0.00943128	-0.383545	0.339	0.413	1
Gs1	0.0352779	-0.385367	0.278	0.337	1
Atpalpha	0.00238129	-0.387017	0.442	0.526	1
clu	0.000624423	-0.389406	0.455	0.573	1
osk	8.5505e-15	-0.392748	0.972	0.998	8.87371e-11
Taldo	0.00105556	-0.39509	0.476	0.563	1
RhoGAP71E	0.000785078	-0.395569	0.432	0.537	1
wech	0.00187441	-0.395578	0.38	0.481	1
Maf1	0.0113835	-0.399638	0.293	0.369	1
ubl	0.0279147	-0.400866	0.252	0.315	1
CG4022	0.0125458	-0.401203	0.27	0.346	1
Aatf	0.00283321	-0.401381	0.296	0.378	1
e(y)3	0.000860042	-0.403129	0.337	0.449	1
CG14036	1.20723e-05	-0.403681	0.527	0.68	0.125286
CG10527	0.000559931	-0.403978	0.429	0.524	1
RhoGAP19D	0.00509549	-0.404813	0.298	0.385	1
trx	0.000755801	-0.406536	0.308	0.418	1
egh	0.0143914	-0.407088	0.296	0.36	1
CG34200	0.00148543	-0.408531	0.473	0.563	1
Cyp6a19	0.0051428	-0.409661	0.373	0.465	1
fwe	0.000307309	-0.411383	0.419	0.533	1
CG11151	0.00311751	-0.411488	0.401	0.484	1
PIG-B	0.00137132	-0.413351	0.283	0.381	1
Pxt	0.000153994	-0.413934	0.45	0.573	1
Hsp26	5.95734e-15	-0.416604	0.969	0.995	6.18252e-11
mahe	3.16661e-06	-0.417395	0.512	0.67	0.032863
shep	7.80276e-10	-0.417438	0.838	0.902	8.0977e-06
Yp2	1.64865e-22	-0.41806	0.99	0.998	1.71097e-18
Cdk12	0.0195702	-0.419632	0.26	0.327	1
CG10863	0.00577014	-0.419687	0.398	0.488	1
l(1)G0193	0.0432752	-0.426762	0.267	0.316	1
CG45049	0.0209852	-0.429897	0.275	0.341	1
numb	0.00428328	-0.43295	0.308	0.393	1
Tsp66E	0.00440016	-0.434171	0.252	0.343	1
PhKgamma	0.00357364	-0.435686	0.373	0.449	1
CG33129	7.46339e-08	-0.437565	0.751	0.855	0.000774551
mbm	0.000319321	-0.438476	0.512	0.603	1
dre4	0.00431297	-0.438478	0.414	0.488	1
E23	0.0204575	-0.440968	0.28	0.344	1
bif	0.00195339	-0.441003	0.314	0.404	1
stx	9.09813e-06	-0.44512	0.481	0.624	0.0944204
Ggt-1	4.96517e-05	-0.446017	0.517	0.628	0.515286
lola	9.53177e-10	-0.44891	0.866	0.949	9.89207e-06
fs(1)N	0.0034062	-0.449418	0.298	0.395	1
vih	0.000177848	-0.449621	0.506	0.587	1
msps	0.00117917	-0.450745	0.411	0.505	1
Svil	0.00662839	-0.450826	0.285	0.358	1
CG31715	0.0126801	-0.452776	0.314	0.376	1
smash	0.0126455	-0.453883	0.27	0.339	1
CD98hc	0.00110827	-0.459413	0.339	0.442	1
CG14407	0.0159649	-0.463971	0.285	0.355	1
Trp1	0.0129873	-0.464529	0.368	0.421	1
CG9953	2.2506e-06	-0.466435	0.483	0.649	0.0233567
yl	1.92903e-12	-0.467917	0.918	0.967	2.00195e-08
orb	3.24425e-08	-0.468846	0.874	0.934	0.000336688
Smr	0.000226352	-0.469457	0.465	0.563	1
exu	3.30228e-08	-0.469884	0.666	0.797	0.000342711
Stt3A	0.00780876	-0.471399	0.272	0.348	1
Marf1	0.00014287	-0.474786	0.419	0.524	1
Mgstl	0.00220328	-0.478744	0.37	0.465	1
CG41099	0.00421283	-0.479885	0.275	0.357	1
sbb	0.00417419	-0.482225	0.254	0.339	1
Vm32E	5.57116e-14	-0.483732	0.918	0.963	5.78175e-10
Chd64	0.000487532	-0.486195	0.355	0.469	1
step	0.000928494	-0.49198	0.319	0.425	1
Prosap	6.59995e-05	-0.493804	0.455	0.559	0.684942
fs(1)M3	0.00620424	-0.497414	0.378	0.446	1
stas	0.00230739	-0.502656	0.334	0.421	1
CG6927	0.00250272	-0.504057	0.314	0.395	1
Liprin-beta	0.00276909	-0.509041	0.252	0.346	1
Ubi-p5E	2.83858e-10	-0.510957	0.668	0.799	2.94588e-06
crb	0.00139751	-0.514613	0.36	0.446	1
Tango10	0.00772925	-0.522794	0.326	0.393	1
pico	2.07302e-06	-0.525389	0.445	0.586	0.0215138
pbl	9.04333e-06	-0.527658	0.398	0.551	0.0938517
Vm34Ca	1.35735e-55	-0.533773	1	1	1.40866e-51
ens	0.00316368	-0.53651	0.414	0.483	1
viaf	6.92241e-05	-0.537213	0.337	0.456	0.718407
Vm26Ab	1.67872e-46	-0.539235	0.997	1	1.74218e-42
Su(Tpl)	0.000248393	-0.542029	0.344	0.448	1
yem	0.0150422	-0.542746	0.257	0.32	1
CG1532	0.00184341	-0.54279	0.26	0.346	1
CycB	4.6328e-16	-0.544724	0.956	0.986	4.80792e-12
mrva	3.98077e-06	-0.549339	0.332	0.47	0.0413124
CG32066	0.000171407	-0.549669	0.352	0.465	1
CG10254	2.09946e-08	-0.55444	0.781	0.872	0.000217882
raskol	1.09086e-05	-0.556948	0.442	0.575	0.113209
tapas	0.000252214	-0.558478	0.296	0.407	1
CG43134	1.02292e-20	-0.566165	0.954	0.986	1.06159e-16
AP-1gamma	9.811e-06	-0.573177	0.298	0.442	0.101819
CG6701	0.000218159	-0.577262	0.334	0.441	1
CG33156	0.00641015	-0.577606	0.29	0.362	1
GILT1	3.20713e-11	-0.579824	0.596	0.753	3.32836e-07
mtgo	1.15945e-05	-0.579919	0.45	0.582	0.120328
enc	0.00617798	-0.595063	0.404	0.474	1
Uch	8.83593e-05	-0.596247	0.329	0.446	0.916993
CG12877	0.000277217	-0.628083	0.35	0.458	1
yrt	5.96296e-07	-0.628597	0.427	0.586	0.00618836
retn	1.75528e-05	-0.645447	0.404	0.521	0.182163
milt	4.19615e-08	-0.654565	0.416	0.589	0.000435476
olf186-M	6.5016e-07	-0.654612	0.481	0.635	0.00674736
Bsg25D	6.92557e-07	-0.68192	0.391	0.537	0.00718736
Yp1	3.21188e-38	-0.692585	0.979	1	3.33328e-34
Vm26Ac	5.5621e-07	-0.721712	0.396	0.535	0.00577235
CG42674	5.52076e-06	-0.727822	0.29	0.421	0.0572944
psd	1.77556e-06	-0.728175	0.301	0.451	0.0184268
Vm26Aa	1.10661e-84	-0.777706	1	1	1.14844e-80
hts	1.11079e-07	-0.779858	0.566	0.698	0.00115277
CG7627	2.7964e-07	-0.78103	0.35	0.488	0.0029021
Cp19	8.95734e-47	-0.799737	0.964	0.998	9.29593e-43
Sod3	1.91379e-22	-0.802397	0.712	0.899	1.98613e-18
yki	1.95865e-07	-0.841438	0.308	0.46	0.00203269
tos	5.99873e-09	-0.845266	0.257	0.435	6.22548e-05
Vml	6.86458e-26	-0.856901	0.72	0.916	7.12406e-22
CG6051	7.29488e-11	-0.873131	0.468	0.65	7.57062e-07
Dec-1	1.77963e-17	-0.99572	0.465	0.698	1.8469e-13
Cp18	2.21511e-107	-1.6347	0.889	1	2.29884e-103
Cp16	1.49271e-79	-1.76339	0.586	0.953	1.54913e-75
Cp15	2.2862e-142	-2.09906	1	1	2.37262e-138

## Sheet: Stage 2 older GCs
	p_val	avg_log2FC	pct.1	pct.2	p_val_adj
CG13397	2.60707e-11	0.725778	0.365	0.255	2.70562e-07
CG6770	1.19657e-98	0.585743	1	0.998	1.2418e-94
CG5323	1.28886e-08	0.542014	0.474	0.393	0.000133758
CG9336	8.13958e-06	0.541876	0.346	0.281	0.0844726
CG17734	6.1056e-15	0.492821	0.792	0.745	6.33639e-11
mRpL54	3.30127e-05	0.466489	0.378	0.315	0.342606
E(spl)mbeta-HLH	1.47586e-05	0.461816	0.345	0.279	0.153165
mEFTu1	8.2128e-07	0.419718	0.518	0.46	0.00852324
CG11699	1.56947e-06	0.413678	0.505	0.441	0.016288
GstE11	0.000618327	0.398689	0.329	0.272	1
Dhpr	0.00513726	0.398085	0.295	0.257	1
Cp7Fb	0.00498112	0.381263	0.316	0.279	1
REPTOR-BP	0.0336239	0.363696	0.293	0.271	1
Den1	0.000595814	0.3533	0.43	0.386	1
Sep2	0.000860195	0.34678	0.351	0.299	1
RPA3	0.00011852	0.341745	0.502	0.448	1
snf	0.00546922	0.339132	0.332	0.292	1
lin-52	0.00651526	0.335076	0.342	0.306	1
piwi	0.0106014	0.32959	0.363	0.335	1
eIF5	0.00561571	0.328539	0.385	0.357	1
Fer2LCH	1.75999e-17	0.322474	0.956	0.945	1.82652e-13
muc	0.00108936	0.322146	0.47	0.44	1
CG34163	0.000213355	0.321306	0.524	0.478	1
Rpn12	7.44313e-05	0.314703	0.597	0.563	0.772448
CG6878	0.000156215	0.313236	0.532	0.485	1
CG9330	0.000594519	0.306327	0.415	0.364	1
HIP-R	0.000128329	0.305892	0.521	0.467	1
CG3902	7.23341e-06	0.303657	0.585	0.545	0.0750683
HP4	0.00756783	0.297676	0.34	0.298	1
Coq7	0.0243766	0.296833	0.35	0.325	1
mRpS18C	0.0107064	0.290067	0.384	0.349	1
Stt3B	0.00545268	0.284875	0.347	0.307	1
Vta1	0.0195836	0.282756	0.298	0.263	1
CG4866	0.0034293	0.27891	0.465	0.428	1
aub	0.0108053	0.27786	0.452	0.425	1
Fer1HCH	4.52659e-13	0.273462	0.946	0.93	4.69769e-09
eIF3d1	1.87531e-08	0.271365	0.811	0.789	0.00019462
Fkbp59	6.66964e-06	0.270269	0.725	0.69	0.0692176
Gart	0.00026303	0.268699	0.578	0.55	1
RpLP2	3.32573e-47	0.265231	1	1	3.45144e-43
CG10674	0.00151274	0.264383	0.513	0.483	1
CG13096	8.93919e-06	0.263451	0.744	0.712	0.0927709
Cndp2	0.00129617	0.262708	0.543	0.521	1
nclb	0.0109156	0.261305	0.425	0.393	1
nmd	0.0108907	0.261052	0.376	0.343	1
RpL18A	1.48818e-45	0.261039	1	1	1.54443e-41
RpS2	7.57751e-59	0.252083	1	1	7.86394e-55
Cpr	0.00128151	-0.250548	0.363	0.436	1
Edc3	0.00165437	-0.251844	0.326	0.398	1
Map60	0.0197461	-0.252515	0.255	0.3	1
CG11050	0.000425886	-0.252893	0.327	0.401	1
fs(1)M3	7.72216e-05	-0.252941	0.522	0.617	0.801406
CG3652	0.00117926	-0.253404	0.322	0.392	1
Cbs	0.000920716	-0.2541	0.498	0.557	1
STUB1	0.000650934	-0.254261	0.297	0.378	1
cal1	0.000114266	-0.254433	0.321	0.406	1
CG43658	0.000327306	-0.254517	0.351	0.431	1
CG7133	0.0201956	-0.254595	0.294	0.336	1
lqf	0.000371734	-0.255639	0.48	0.563	1
l(1)G0196	0.00592904	-0.255886	0.294	0.348	1
mad2	0.00729982	-0.256008	0.305	0.36	1
Mob3	0.0136358	-0.256771	0.283	0.335	1
cg	9.45658e-05	-0.257319	0.585	0.652	0.981404
sktl	0.00760879	-0.257482	0.285	0.341	1
Cp1	3.05782e-09	-0.25752	0.846	0.899	3.1734e-05
Yp3	3.46241e-10	-0.25832	0.934	0.961	3.59329e-06
Ubi-p63E	0.000123079	-0.25971	0.41	0.495	1
Ucp4A	0.00650174	-0.260097	0.312	0.374	1
CG7970	0.00137055	-0.262027	0.335	0.406	1
fus	0.00342211	-0.262397	0.329	0.388	1
casp	0.0200192	-0.263228	0.257	0.3	1
sigmar	0.0057303	-0.263289	0.257	0.313	1
dup	0.00274045	-0.263765	0.256	0.315	1
DnaJ-1	0.0137418	-0.264094	0.279	0.329	1
Cnot4	0.00847456	-0.264983	0.267	0.321	1
CG12237	0.00159616	-0.266535	0.27	0.33	1
bai	1.86872e-05	-0.267902	0.583	0.667	0.193935
Stim	0.000490931	-0.268618	0.327	0.407	1
tapas	0.000577455	-0.26887	0.328	0.402	1
Debcl	0.000109249	-0.269152	0.348	0.435	1
Pgant1	0.00368659	-0.269941	0.265	0.324	1
rl	0.000966745	-0.270359	0.401	0.477	1
jigr1	1.07981e-05	-0.270765	0.602	0.687	0.112063
pelo	0.00284361	-0.270767	0.307	0.369	1
nero	9.54498e-06	-0.271296	0.565	0.648	0.0990578
alc	8.98037e-05	-0.27164	0.339	0.43	0.931982
mtgo	7.46267e-07	-0.272003	0.458	0.575	0.00774476
CG13917	0.000627192	-0.272301	0.479	0.56	1
CG4332	0.0141396	-0.272803	0.251	0.298	1
yrt	9.91618e-05	-0.273054	0.426	0.515	1
hang	0.0010189	-0.273668	0.311	0.379	1
Vps28	0.00363414	-0.273757	0.275	0.333	1
Ptp4E	0.00112806	-0.274616	0.281	0.349	1
Surf4	5.76454e-06	-0.275344	0.52	0.624	0.0598244
BigH1	1.03435e-09	-0.2761	0.856	0.925	1.07345e-05
Ubc2	0.000199585	-0.276847	0.393	0.485	1
Pop4	0.00411745	-0.277318	0.264	0.321	1
RapGAP1	0.0122739	-0.277549	0.286	0.331	1
aPKC	0.000368769	-0.278231	0.258	0.335	1
nst	0.000906413	-0.27854	0.316	0.387	1
Tango11	0.00460181	-0.278737	0.308	0.369	1
for	9.70645e-05	-0.27886	0.445	0.542	1
baz	0.00182148	-0.280009	0.291	0.355	1
SrpRbeta	0.00021417	-0.280217	0.334	0.412	1
pyd	6.47692e-06	-0.280437	0.445	0.549	0.0672174
CG7091	6.60625e-06	-0.280466	0.574	0.67	0.0685597
CG31673	0.00126551	-0.281888	0.286	0.354	1
ken	0.000103807	-0.282364	0.487	0.571	1
CG17776	0.000321953	-0.282465	0.42	0.499	1
Mnt	0.000143274	-0.282601	0.554	0.63	1
Idgf4	0.000107533	-0.282927	0.393	0.482	1
MFS17	0.00022968	-0.283272	0.511	0.585	1
rdgBbeta	0.00372143	-0.283566	0.266	0.324	1
epsilonCOP	0.0020611	-0.283974	0.267	0.335	1
HipHop	0.00235161	-0.284468	0.295	0.356	1
CG5746	0.000102621	-0.284782	0.502	0.588	1
bgm	0.00526608	-0.286074	0.356	0.41	1
Taldo	3.85353e-06	-0.286782	0.55	0.641	0.0399919
Npc2a	4.22792e-06	-0.286893	0.596	0.684	0.0438773
pcs	7.26762e-07	-0.287322	0.686	0.752	0.00754233
Pvf1	0.00133763	-0.288795	0.285	0.35	1
Tao	1.51177e-08	-0.288877	0.701	0.798	0.000156892
CG32795	0.00034304	-0.294768	0.286	0.363	1
CG10237	0.000667303	-0.295416	0.344	0.417	1
poly	0.000120556	-0.295459	0.468	0.556	1
Evi5	0.00186016	-0.298696	0.261	0.326	1
tth	8.31822e-05	-0.29895	0.447	0.531	0.863265
boca	0.00231438	-0.301222	0.301	0.363	1
Paip2	1.04396e-06	-0.305239	0.476	0.577	0.0108343
galla-2	0.000926156	-0.305281	0.263	0.33	1
CG10939	0.000259369	-0.305821	0.376	0.453	1
Rm62	4.90657e-15	-0.306842	0.853	0.92	5.09204e-11
CG3500	0.000441016	-0.307789	0.27	0.337	1
smash	0.00101095	-0.307984	0.266	0.329	1
Dd	4.11987e-05	-0.309833	0.4	0.492	0.42756
CG2865	4.69045e-06	-0.31082	0.5	0.6	0.0486775
fs(1)Ya	1.31286e-07	-0.311045	0.587	0.688	0.00136249
Rad23	8.44373e-07	-0.312707	0.528	0.626	0.0087629
CG7668	0.000219857	-0.313218	0.282	0.358	1
mrva	6.12411e-06	-0.31357	0.439	0.546	0.063556
CG5708	0.00699041	-0.31529	0.273	0.321	1
CLIP-190	0.00309726	-0.315605	0.403	0.466	1
MTA1-like	0.000450721	-0.315802	0.25	0.317	1
CG31523	0.001297	-0.315857	0.325	0.388	1
CG45050	8.96724e-11	-0.316167	0.763	0.852	9.30621e-07
CG42445	0.000167532	-0.317519	0.257	0.331	1
wts	0.000445951	-0.317863	0.314	0.389	1
CG14814	0.00308694	-0.319233	0.289	0.351	1
mrj	7.35147e-06	-0.321945	0.434	0.539	0.0762936
dco	2.40574e-06	-0.323336	0.565	0.661	0.0249668
CG9586	0.000365541	-0.324656	0.304	0.378	1
CG6966	0.000959547	-0.324681	0.311	0.379	1
numb	0.000220531	-0.324847	0.376	0.464	1
CG12795	0.00040885	-0.325106	0.337	0.408	1
LSm3	0.00207935	-0.325834	0.282	0.344	1
CG45049	0.000749051	-0.328209	0.366	0.428	1
CG6967	0.00137754	-0.328337	0.267	0.329	1
CBP	2.1552e-05	-0.328736	0.299	0.391	0.223667
CG6051	0.000155967	-0.330436	0.373	0.462	1
Hsp26	1.13868e-28	-0.331282	0.982	0.996	1.18172e-24
Zip99C	0.00184162	-0.331503	0.25	0.312	1
PR-Set7	0.00127265	-0.33284	0.309	0.372	1
Cyp6a19	1.24055e-06	-0.335154	0.502	0.612	0.0128744
glec	2.63162e-08	-0.336489	0.805	0.875	0.000273109
Arc1	0.000116827	-0.340295	0.305	0.391	1
CG1532	1.00895e-05	-0.34097	0.358	0.454	0.104709
CG10543	2.15729e-05	-0.343027	0.391	0.482	0.223884
Ptp10D	9.58585e-05	-0.34311	0.335	0.416	0.994819
stas	5.74579e-06	-0.343207	0.443	0.536	0.0596298
CycD	0.00010131	-0.343667	0.328	0.412	1
Dl	5.85158e-06	-0.346077	0.433	0.539	0.0607277
crim	0.000355396	-0.347525	0.278	0.348	1
Sec63	4.36181e-05	-0.3482	0.37	0.453	0.452669
PhKgamma	1.07771e-06	-0.351192	0.403	0.508	0.0111845
TTLL4A	0.000770591	-0.358218	0.272	0.338	1
CG7945	1.51916e-05	-0.358259	0.309	0.4	0.157659
retn	1.0695e-07	-0.359449	0.607	0.7	0.00110993
CG11122	5.28314e-05	-0.359545	0.299	0.384	0.548284
Sod3	2.58337e-19	-0.364356	0.85	0.941	2.68103e-15
Lk6	1.67389e-18	-0.366286	0.867	0.928	1.73716e-14
Jabba	3.63219e-16	-0.369615	0.784	0.879	3.76948e-12
Pex11	4.02372e-07	-0.369933	0.33	0.446	0.00417582
CG17931	7.15923e-05	-0.370657	0.285	0.363	0.742985
Gbs-70E	9.24878e-07	-0.374118	0.382	0.479	0.00959838
PRAS40	1.79101e-06	-0.376233	0.306	0.412	0.0185871
Aatf	1.8254e-05	-0.376537	0.345	0.432	0.18944
Gos28	3.44908e-05	-0.378229	0.252	0.331	0.357946
CG4199	3.75039e-05	-0.381712	0.251	0.331	0.389216
slif	2.67529e-07	-0.382073	0.451	0.562	0.00277642
borr	0.000131226	-0.382849	0.309	0.38	1
DIP-alpha	1.16895e-96	-0.393129	1	1	1.21314e-92
Mgstl	8.47396e-07	-0.395486	0.405	0.508	0.00879428
CG3165	5.14969e-05	-0.397194	0.279	0.36	0.534435
Ubi-p5E	2.13948e-19	-0.398684	0.809	0.912	2.22036e-15
Inx2	3.20156e-06	-0.400315	0.299	0.399	0.0332258
CG2246	1.84307e-07	-0.402592	0.382	0.49	0.00191274
cdc14	1.19337e-05	-0.403509	0.354	0.442	0.123847
CG31075	4.75974e-07	-0.406435	0.311	0.419	0.00493966
Dhit	0.000299061	-0.407072	0.259	0.331	1
CG5568	2.46721e-05	-0.410026	0.258	0.342	0.256047
CG31650	2.88328e-07	-0.412063	0.292	0.402	0.00299227
CG34200	5.02409e-10	-0.413595	0.604	0.699	5.214e-06
CG43134	8.03161e-33	-0.414463	0.948	0.987	8.3352e-29
Ncoa6	3.50821e-08	-0.416049	0.397	0.513	0.000364082
pck	1.40716e-05	-0.421029	0.252	0.332	0.146035
CycB3	2.34728e-06	-0.42215	0.268	0.36	0.0243601
olf186-M	3.20409e-13	-0.427897	0.634	0.773	3.3252e-09
CG6175	5.31387e-09	-0.428467	0.39	0.507	5.51473e-05
CG33774	3.90176e-08	-0.430763	0.321	0.434	0.000404925
PIG-K	7.4581e-05	-0.437737	0.253	0.331	0.774002
plu	1.62022e-08	-0.448781	0.385	0.5	0.000168146
CG17715	2.58912e-06	-0.449954	0.268	0.357	0.0268699
put	1.51841e-06	-0.451411	0.295	0.389	0.0157581
Yp2	8.78526e-58	-0.454395	1	0.999	9.11734e-54
GILT1	5.7093e-20	-0.466355	0.699	0.826	5.92511e-16
Vm32E	3.69668e-27	-0.469739	0.897	0.953	3.83641e-23
gcl	3.75379e-13	-0.476765	0.527	0.672	3.89569e-09
Vm34Ca	1.6313e-100	-0.486463	0.999	1	1.69296e-96
Vm26Ab	3.70832e-87	-0.511151	0.999	1	3.8485e-83
CG7627	3.36364e-17	-0.54597	0.519	0.672	3.49078e-13
CG33156	3.10922e-11	-0.552429	0.404	0.531	3.22675e-07
APC7	3.57928e-12	-0.575512	0.359	0.5	3.71457e-08
Yp1	1.64742e-76	-0.621987	0.983	1	1.70969e-72
PCB	2.48221e-14	-0.653551	0.311	0.468	2.57603e-10
Vm26Aa	2.66045e-173	-0.736401	0.999	1	2.76101e-169
psd	5.65485e-16	-0.754478	0.311	0.474	5.86861e-12
Cp19	1.37377e-104	-0.769273	0.97	0.998	1.4257e-100
Vm26Ac	2.98687e-25	-0.809412	0.351	0.565	3.09977e-21
Vml	1.00727e-53	-0.823044	0.707	0.897	1.04534e-49
Dec-1	2.18589e-34	-0.87354	0.425	0.67	2.26852e-30
Cp18	1.8944e-265	-1.65705	0.893	0.998	1.96601e-261
Cp16	4.69019e-177	-1.71182	0.609	0.95	4.86748e-173
Cp15	0	-2.25552	0.998	1	0

## Sheet: TF CC stalk
	p_val	avg_log2FC	pct.1	pct.2	p_val_adj
neur	0.00512533	2.43465	0.65	0.333	1
Hers	0.000100089	2.30525	0.9	0.545	1
heph	0.0117243	2.0946	0.65	0.424	1
mRpS26	0.0320489	1.87671	0.6	0.303	1
ckn	0.00616536	1.81261	0.65	0.333	1
CG31710	0.000730455	1.77426	0.8	0.303	1
CG6617	0.00161422	1.67927	0.7	0.273	1
CG2017	0.00231559	1.65209	0.65	0.273	1
Lac	0.0325043	1.6026	0.55	0.273	1
Axud1	0.00807408	1.59964	0.6	0.273	1
CG2926	0.000897803	1.58467	0.75	0.273	1
SMC1	0.0292364	1.54722	0.55	0.273	1
fus	0.00520827	1.53568	0.75	0.364	1
sno	0.00408644	1.50041	0.7	0.333	1
Myo31DF	0.0465145	1.46679	0.5	0.303	1
Hmgcr	0.0190526	1.45876	0.65	0.424	1
fng	0.00100167	1.45004	0.9	0.727	1
aru	0.0149564	1.43372	0.65	0.303	1
Zip99C	0.0260236	1.33919	0.6	0.303	1
S6k	0.00904602	1.33061	0.7	0.455	1
CG17683	0.0149564	1.3063	0.65	0.303	1
drpr	0.00470753	1.2858	0.7	0.364	1
mRpS28	0.0274036	1.28155	0.65	0.364	1
PRAS40	0.0173022	1.25308	0.75	0.485	1
CG2918	0.0168494	1.24523	0.6	0.303	1
Ten-m	0.00207775	1.22332	0.85	0.455	1
Kank	0.0192861	1.21938	0.75	0.515	1
MED18	0.0142253	1.21556	0.65	0.273	1
brwl	0.036207	1.21368	0.75	0.485	1
CG4452	0.0402244	1.19075	0.65	0.424	1
Atx2	0.0031015	1.16801	0.9	0.545	1
CG14478	0.00328444	1.16387	0.85	0.606	1
Plod	0.0285181	1.1376	0.75	0.606	1
Pabp2	0.0049881	1.13407	0.85	0.545	1
eIF4EHP	0.0321737	1.12365	0.7	0.515	1
18w	0.0314194	1.09813	0.75	0.485	1
stet	0.0142253	1.08103	0.65	0.273	1
wts	0.00618439	1.08048	0.85	0.455	1
Tgi	0.0388796	1.07287	0.7	0.424	1
RhoGEF2	0.0207911	1.05648	0.8	0.576	1
MED31	0.0354858	1.05121	0.6	0.303	1
app	0.0395666	1.04712	0.65	0.394	1
CG41099	0.0252711	1.04279	0.65	0.333	1
trol	0.0256794	1.01092	1	0.818	1
pico	0.00659748	1.01012	0.85	0.606	1
Col4a1	0.0469035	0.994834	0.8	0.606	1
unk	0.0179614	0.980459	0.85	0.636	1
Dys	0.0220186	0.974603	0.85	0.818	1
jvl	0.021382	0.962806	0.75	0.545	1
sbr	0.00492565	0.949291	0.9	0.606	1
CG42788	0.0476456	0.945919	0.75	0.545	1
CG43693	0.0469035	0.932757	0.85	0.576	1
CG1927	0.0227646	0.913566	0.65	0.333	1
Cirl	0.02283	0.912963	0.85	0.758	1
chrb	0.0158157	0.907775	0.95	0.939	1
Pitslre	0.0466058	0.904329	0.7	0.515	1
mahe	0.0435025	0.871932	0.65	0.394	1
Su(Tpl)	0.0272878	0.871896	0.75	0.576	1
RapGAP1	0.0301873	0.871778	0.8	0.636	1
mys	0.0448903	0.869982	0.85	0.697	1
PMCA	0.0102892	0.863947	0.95	0.758	1
CG9795	0.00717693	0.847416	0.75	0.333	1
CG9815	0.031633	0.843815	0.9	0.576	1
CG8314	0.0480229	0.839167	0.6	0.333	1
Dcr-2	0.0455914	0.835222	0.7	0.364	1
rump	0.0482886	0.829652	0.8	0.576	1
Gp150	0.0272878	0.824178	0.8	0.545	1
simj	0.0397332	0.811005	0.75	0.485	1
CG2182	0.0259124	0.805437	0.75	0.606	1
Dbp80	0.0433801	0.802098	0.7	0.485	1
Imp	0.00607348	0.798493	1	0.879	1
mamo	0.00458283	0.79655	1	1	1
mura	0.0297232	0.775342	0.8	0.606	1
ringer	0.030959	0.773643	0.75	0.424	1
N	0.0192584	0.771414	1	0.848	1
CG9005	0.0419127	0.768975	0.9	0.758	1
CTPsyn	0.0416917	0.757329	0.65	0.333	1
Src64B	0.0490092	0.752056	0.8	0.606	1
mew	0.033855	0.748563	0.95	0.818	1
fz2	0.0389098	0.739757	0.95	0.879	1
tai	0.0128047	0.73099	0.85	0.879	1
dos	0.038713	0.71736	0.6	0.273	1
Non3	0.0137378	0.712935	0.75	0.303	1
CaMKI	0.0210453	0.711217	0.85	0.606	1
wb	0.0355093	0.686809	0.85	0.606	1
CLIP-190	0.0480022	0.677551	0.95	0.758	1
Vha55	0.0342943	0.668891	0.9	0.667	1
osa	0.0222711	0.658695	0.85	0.576	1
CG15012	0.0157774	0.641809	0.85	0.515	1
mt:ND5	0.0183694	0.637185	1	0.909	1
CG1910	0.0460198	0.633593	0.85	0.636	1
zfh1	0.0389492	0.632787	1	0.879	1
CG2991	0.0458844	0.630083	0.65	0.333	1
eIF6	0.0211623	0.62903	0.75	0.303	1
nocte	0.0392262	0.626717	0.85	0.576	1
Sap-r	0.0480764	0.622492	0.85	0.636	1
dally	0.0406186	0.619983	1	0.818	1
mt:Cyt-b	0.00385205	0.599526	1	1	1
Rbfox1	0.0435038	0.598833	0.95	0.909	1
Pdcd4	0.00499255	0.585549	0.95	0.97	1
mRpL27	0.02468	0.57959	0.65	0.273	1
hdc	0.0356405	0.531035	1	1	1
Fim	0.0282615	0.524669	1	0.848	1
CG12065	0.0297232	0.514988	0.85	0.576	1
mt:CoII	0.0426002	0.432852	1	1	1
mt:CoIII	0.0389847	0.417737	1	1	1
fs(1)h	0.0425919	0.414345	1	0.939	1
mt:CoI	0.0296749	0.370462	1	1	1
eEF2	0.0116345	0.325387	1	1	1
RpL24	0.0325407	0.276499	1	1	1
eEF1beta	0.0464908	-0.319519	1	1	1
tsr	0.0135873	-0.406721	1	1	1
cype	0.0380886	-0.431324	0.85	0.97	1
dhd	0.0283252	-0.483552	1	1	1
Cyt-c1	0.0496466	-0.600951	0.5	0.818	1
Yp2	0.015045	-0.653441	1	1	1
Vm34Ca	0.000867165	-0.659261	1	1	1
Uev1A	0.03424	-0.720291	0.65	0.909	1
drk	0.0487441	-0.739202	0.4	0.697	1
Yp1	0.00385134	-0.755488	1	1	1
levy	0.00625482	-0.778625	0.95	0.97	1
Rtnl1	0.0291338	-0.79322	0.7	0.879	1
DIP-alpha	9.36323e-06	-0.795479	1	1	0.0971716
ND-B17	0.018668	-0.79553	0.65	0.788	1
ATPsyngamma	0.0158136	-0.795592	0.9	0.97	1
Bka	0.0378425	-0.802856	0.3	0.576	1
CG43134	0.00384848	-0.806513	0.85	1	1
COX5A	0.0095515	-0.864644	0.75	0.909	1
Rab35	0.0237806	-0.871735	0.6	0.758	1
rin	0.0149738	-0.883902	0.9	0.879	1
COX8	0.00838611	-0.893175	0.8	0.909	1
E(spl)mbeta-HLH	0.0464732	-0.901371	0.95	0.939	1
Sep1	0.0441023	-0.922377	0.4	0.636	1
Cp19	0.000710581	-0.958891	0.95	1	1
Idh3a	0.0196206	-0.977692	0.65	0.788	1
CG1890	0.021382	-0.996932	0.45	0.727	1
Npc2a	0.0120104	-0.999261	0.55	0.788	1
BigH1	0.0311539	-1.01077	0.6	0.727	1
EloC	0.0183291	-1.03393	0.5	0.667	1
ATPsynD	0.000572324	-1.04719	0.8	0.909	1
Cp38	0.00716083	-1.05057	0.85	0.939	1
Vm26Ab	9.64611e-05	-1.05326	1	1	1
Taldo	0.0388254	-1.06383	0.5	0.636	1
Nipsnap	0.0286697	-1.06652	0.45	0.727	1
Tim23	0.0162353	-1.12074	0.6	0.788	1
Vm26Aa	2.34174e-05	-1.122	1	1	0.243026
CG6115	0.0066291	-1.12307	0.5	0.788	1
CG1674	0.0360399	-1.14118	0.3	0.576	1
CG8675	0.00329168	-1.20246	0.35	0.697	1
cpb	0.0412284	-1.34339	0.25	0.515	1
Smn	0.0129945	-1.37794	0.25	0.606	1
CD98hc	0.0096228	-1.41873	0.35	0.636	1
kek5	0.042696	-1.42288	0.4	0.606	1
CG14036	0.0314194	-1.43559	0.45	0.667	1
ND-42	0.0123913	-1.4985	0.35	0.606	1
Ae2	0.0392834	-1.52289	0.4	0.576	1
Dec-1	0.00385956	-1.53124	0.4	0.727	1
Cp18	2.75523e-06	-1.54918	0.95	1	0.0285938
mRpS10	0.0107628	-1.56279	0.35	0.636	1
SsRbeta	0.00225826	-1.56704	0.35	0.697	1
CG13585	0.0182169	-1.59152	0.45	0.667	1
Wdr33	0.0358708	-1.60054	0.25	0.485	1
CG8321	0.0340845	-1.6584	0.45	0.606	1
coro	0.0060496	-1.81507	0.3	0.636	1
Ho	0.0342524	-1.85428	0.25	0.455	1
ergic53	0.0420701	-1.88248	0.25	0.455	1
Vm26Ac	0.000649978	-1.9849	0.25	0.727	1
CG18343	0.0229118	-2.02231	0.35	0.576	1
CG7840	0.0204769	-2.15964	0.3	0.545	1
CG42376	0.0112903	-2.29397	0.25	0.515	1
Cp15	3.64979e-09	-2.29517	1	1	3.78775e-05
Cp16	1.33838e-06	-2.48713	0.45	0.939	0.0138898

## Sheet: ECs
	p_val	avg_log2FC	pct.1	pct.2	p_val_adj
PRAS40	6.27869e-07	1.60808	0.686	0.519	0.00651603
Ae2	6.87003e-08	1.09389	0.644	0.438	0.000712972
Hers	3.38756e-05	0.976107	0.571	0.41	0.351561
RhoGAP18B	3.46447e-06	0.919517	0.628	0.438	0.0359543
cv-c	7.91749e-07	0.911883	0.869	0.705	0.00821677
kay	0.00479328	0.885814	0.482	0.376	1
CG8034	0.000856496	0.866141	0.571	0.433	1
CG3726	2.30368e-05	0.856722	0.77	0.643	0.239076
CG32521	0.00167359	0.856032	0.565	0.429	1
l(3)80Fg	2.83093e-08	0.853829	0.801	0.6	0.000293794
InR	2.25184e-06	0.806137	0.827	0.719	0.0233695
sd	1.67554e-06	0.793728	0.822	0.676	0.0173888
Men-b	0.000916552	0.781678	0.414	0.262	1
slmb	0.00102798	0.778112	0.435	0.276	1
Mp	0.013294	0.77544	0.445	0.348	1
alpha-Man-IIb	0.00808978	0.760894	0.372	0.252	1
puc	2.4464e-05	0.755857	0.77	0.619	0.253887
RhoGAP15B	0.00223515	0.752385	0.429	0.3	1
CG17734	0.000171995	0.740945	0.634	0.49	1
trol	2.76839e-07	0.739474	0.927	0.819	0.00287304
Eip93F	0.00386606	0.736831	0.775	0.657	1
Dys	3.50644e-09	0.731797	0.948	0.824	3.63898e-05
Drak	1.07246e-07	0.730205	0.895	0.824	0.00111299
E(spl)mbeta-HLH	9.09322e-05	0.727737	0.529	0.348	0.943694
CG4511	0.00629129	0.712504	0.377	0.252	1
Dg	0.0174288	0.706967	0.576	0.495	1
vkg	0.0295605	0.706413	0.366	0.281	1
slgA	0.00258858	0.696034	0.529	0.381	1
CG12004	0.0258592	0.685233	0.361	0.267	1
Rbfox1	0.000269998	0.683038	0.775	0.695	1
Zasp52	0.000156864	0.665409	0.602	0.433	1
Shrm	0.000526401	0.66392	0.654	0.538	1
btsz	0.0216132	0.66326	0.393	0.295	1
HisRS	0.0160348	0.661381	0.377	0.276	1
CG6398	0.000606959	0.655301	0.623	0.505	1
CG34325	0.0402646	0.654236	0.424	0.329	1
klu	0.00261537	0.651713	0.524	0.376	1
S6k	0.0118	0.642854	0.377	0.257	1
eIF3b	0.000283204	0.627776	0.696	0.548	1
CG6051	0.00721938	0.622346	0.597	0.495	1
sws	0.0497827	0.602518	0.377	0.281	1
mld	0.00288036	0.601963	0.503	0.367	1
Mondo	0.0107294	0.599606	0.539	0.4	1
Fas1	0.0104505	0.596116	0.565	0.481	1
CHES-1-like	0.00411968	0.595583	0.675	0.576	1
Mnn1	0.00413937	0.591249	0.476	0.333	1
stv	0.0116908	0.58699	0.497	0.386	1
CG10932	0.0292875	0.580409	0.419	0.319	1
Dmtn	0.000437079	0.57348	0.455	0.286	1
Socs36E	0.00167744	0.570109	0.691	0.576	1
CG12576	0.00582594	0.569833	0.377	0.252	1
CG14073	0.046149	0.567835	0.602	0.548	1
Efa6	0.026463	0.5668	0.351	0.252	1
Fs	0.0313652	0.56412	0.628	0.581	1
kst	0.00627829	0.563486	0.508	0.376	1
wcy	0.026031	0.560898	0.377	0.281	1
CG42671	0.00355826	0.558833	0.435	0.281	1
foxo	0.0346809	0.556899	0.524	0.443	1
Plod	0.0200584	0.555261	0.387	0.281	1
cwo	0.0269852	0.554475	0.482	0.395	1
CycT	0.0195003	0.553861	0.366	0.252	1
HUWE1	0.0260237	0.552429	0.445	0.343	1
CG13907	0.027403	0.547327	0.34	0.252	1
Swim	0.0423755	0.544992	0.435	0.329	1
NK7.1	0.00186581	0.544949	0.717	0.638	1
mys	0.0258574	0.538668	0.602	0.514	1
pico	0.00690026	0.534681	0.613	0.524	1
sdk	0.00100151	0.531893	0.785	0.724	1
rols	0.0127594	0.531419	0.607	0.533	1
CG33229	0.00104381	0.53009	0.702	0.557	1
mAcon1	0.0353871	0.528156	0.403	0.31	1
nos	0.0170593	0.518152	0.435	0.329	1
CG42524	0.0187138	0.517985	0.393	0.295	1
CG8993	0.0289407	0.514811	0.461	0.376	1
Prx3	0.0251399	0.513249	0.471	0.386	1
hppy	0.00386227	0.511937	0.681	0.548	1
CG11417	0.0366537	0.511476	0.372	0.276	1
ASPP	0.00129644	0.505931	0.665	0.524	1
mRpS28	0.0229474	0.503789	0.403	0.305	1
CG6891	0.00150818	0.501367	0.634	0.457	1
CG8891	0.0237812	0.499584	0.44	0.319	1
cindr	0.000828337	0.499089	0.717	0.6	1
Pli	0.0271929	0.497013	0.613	0.524	1
Rpn6	0.0386747	0.496427	0.403	0.324	1
CG9330	0.0370767	0.494497	0.351	0.267	1
smash	0.035651	0.493837	0.565	0.467	1
rau	0.000322822	0.487791	0.675	0.495	1
lawc	0.020739	0.482301	0.503	0.405	1
pan	0.00259637	0.480849	0.581	0.433	1
h	0.000862006	0.479315	0.675	0.519	1
drongo	0.0107294	0.478285	0.539	0.4	1
Ndf	0.0146156	0.471772	0.518	0.405	1
Fur2	0.00702999	0.471522	0.377	0.252	1
Rbm13	0.026297	0.471256	0.513	0.405	1
shn	0.044748	0.471059	0.639	0.548	1
E(bx)	0.0064373	0.467126	0.534	0.386	1
Khc-73	0.0159673	0.464477	0.445	0.319	1
CG1542	0.0219202	0.46233	0.476	0.362	1
lola	4.88394e-05	0.45507	0.99	0.962	0.506855
heph	0.0201718	0.454578	0.743	0.667	1
CG18815	0.010425	0.454359	0.607	0.486	1
Fer1HCH	4.1636e-05	0.451449	0.927	0.871	0.432098
Stat92E	0.0171556	0.449518	0.607	0.505	1
CG4502	0.0306886	0.448805	0.545	0.452	1
rudhira	0.0213436	0.428309	0.702	0.662	1
Fas3	0.00296168	0.42053	0.628	0.476	1
Col4a1	0.033384	0.42016	0.529	0.457	1
Trpm	0.0348866	0.419063	0.424	0.314	1
CG6770	5.68737e-09	0.418918	1	1	5.90235e-05
Dak1	0.0415616	0.418879	0.508	0.395	1
AdSS	0.010188	0.418137	0.749	0.638	1
prage	0.0311908	0.415893	0.555	0.457	1
for	0.00142563	0.413588	0.681	0.567	1
REG	0.00925058	0.410068	0.785	0.71	1
sgg	0.0390483	0.408193	0.848	0.762	1
Fmr1	0.0356354	0.407538	0.471	0.376	1
mRpS7	0.0271016	0.397965	0.492	0.371	1
Gmap	0.0121437	0.393594	0.843	0.843	1
CG31549	0.0353776	0.392764	0.45	0.343	1
AIMP3	0.0235174	0.392131	0.44	0.329	1
baz	0.0253438	0.388499	0.77	0.719	1
Mlc-c	0.00417685	0.38825	0.754	0.614	1
crp	0.0318076	0.386504	0.686	0.595	1
Nuak1	0.0203288	0.384391	0.728	0.652	1
kuz	0.00507476	0.383926	0.901	0.876	1
Eip75B	0.0038731	0.378221	0.785	0.69	1
Atpalpha	0.00532373	0.376995	0.764	0.676	1
Fer2LCH	0.00379028	0.375324	0.927	0.91	1
mask	0.0281917	0.374197	0.508	0.462	1
Ubr1	0.0459776	0.372314	0.534	0.471	1
CG32369	0.0211358	0.372234	0.822	0.776	1
betaTub60D	0.00727746	0.362852	0.545	0.4	1
CG42238	0.0190539	0.361405	0.785	0.719	1
vari	0.0382018	0.361033	0.518	0.419	1
Gdh	0.0359338	0.356286	0.487	0.386	1
Imp	0.00665351	0.355894	0.948	0.905	1
aop	0.017079	0.350431	0.812	0.71	1
l(1)G0320	0.0233433	0.350026	0.602	0.457	1
spen	0.00222085	0.349409	0.937	0.905	1
sdt	0.00721811	0.348804	0.806	0.743	1
UQCR-C2	0.00886992	0.348714	0.754	0.595	1
Six4	0.0117727	0.346371	0.524	0.395	1
l(3)L1231	0.0347702	0.343439	0.623	0.571	1
LanB1	0.0280969	0.342954	0.461	0.352	1
toc	0.0113607	0.342695	0.602	0.505	1
pes	0.0316325	0.342374	0.524	0.429	1
ena	0.010014	0.340792	0.67	0.567	1
tai	0.000120548	0.338378	0.984	0.967	1
CG31183	0.0176237	0.335863	0.377	0.257	1
larp	0.00532886	0.335179	0.78	0.71	1
ckn	0.0225912	0.334808	0.775	0.667	1
rl	0.0108447	0.3342	0.817	0.743	1
cnc	0.0380453	0.334175	0.759	0.762	1
CG43736	0.0183745	0.332702	0.728	0.638	1
AP-2sigma	0.0468578	0.331563	0.445	0.348	1
Smr	0.00123877	0.327183	0.953	0.929	1
ed	0.0268073	0.324983	0.911	0.89	1
Rap1	0.0417362	0.323515	0.613	0.529	1
CG11699	0.0365479	0.323153	0.471	0.362	1
Rac2	0.0464184	0.321213	0.429	0.329	1
Fkbp59	0.0404597	0.319102	0.749	0.681	1
SNF4Agamma	0.00244758	0.313883	0.984	0.986	1
Myc	0.00251121	0.303462	0.984	0.981	1
fzr	0.0417037	0.299134	0.503	0.4	1
caps	0.0176209	0.298083	0.754	0.681	1
Xrp1	0.0161024	0.290966	0.77	0.71	1
cic	0.0472864	0.276805	0.733	0.681	1
HmgD	0.00770302	0.27299	0.911	0.857	1
N	0.0173637	0.265715	0.932	0.919	1
14-3-3zeta	0.000341093	0.263878	0.979	0.962	1
eIF4H1	0.0168045	0.260138	0.759	0.657	1
aqz	0.00827415	0.252768	1	0.99	1
CG5532	0.033291	-0.255612	0.487	0.619	1
CkIIalpha	0.0228868	-0.258726	0.764	0.833	1
Hel25E	0.0126734	-0.274458	0.675	0.738	1
Taldo	0.0282191	-0.277426	0.508	0.614	1
Msp300	0.0426562	-0.277462	0.597	0.676	1
RpL41	2.90103e-18	-0.322458	1	1	3.01068e-14
Yp3	0.0010958	-0.342047	0.932	0.952	1
SsRbeta	0.0143796	-0.360566	0.471	0.567	1
RpL39	1.09439e-10	-0.361825	1	1	1.13576e-06
LPCAT	0.0138939	-0.365313	0.346	0.476	1
mRpL12	0.0271855	-0.36538	0.539	0.619	1
Prosbeta5	0.00373595	-0.370937	0.681	0.786	1
Ubi-p5E	0.00189573	-0.371092	0.675	0.757	1
Neb-cGP	0.00350835	-0.374161	0.764	0.833	1
swm	0.0497403	-0.38853	0.366	0.452	1
Cp38	9.198e-06	-0.394846	0.895	0.948	0.0954568
RpL29	2.9566e-10	-0.402691	0.995	1	3.06836e-06
CG8223	0.0211201	-0.40298	0.387	0.514	1
Vap33	0.00353647	-0.415091	0.665	0.781	1
CG8507	0.0153604	-0.425372	0.408	0.514	1
CG14036	0.00451991	-0.44401	0.529	0.657	1
tth	0.031544	-0.446883	0.325	0.424	1
CG10527	0.0302889	-0.44928	0.403	0.481	1
Sar1	0.00620851	-0.45511	0.466	0.586	1
Xe7	0.0427443	-0.457603	0.319	0.424	1
DIP-alpha	1.51622e-22	-0.459146	1	1	1.57353e-18
LpR2	0.042858	-0.460632	0.44	0.533	1
CG17271	0.0178436	-0.463303	0.361	0.467	1
wisp	0.0271156	-0.468217	0.571	0.657	1
Pgam5	0.0300925	-0.482659	0.277	0.395	1
babos	0.0291035	-0.482715	0.257	0.362	1
Hsp26	9.96442e-10	-0.483592	0.963	0.995	1.03411e-05
TfIIFalpha	0.0259609	-0.486724	0.346	0.443	1
mRpS10	0.00729599	-0.489122	0.372	0.495	1
CG5446	0.0282221	-0.493948	0.257	0.357	1
Dp	0.0211432	-0.498905	0.34	0.448	1
CG43134	1.59953e-10	-0.521414	0.958	0.986	1.65999e-06
Yp2	2.79891e-20	-0.523172	1	1	2.90471e-16
alpha-Cat	0.0162061	-0.527318	0.34	0.438	1
GILT1	0.000729597	-0.529687	0.602	0.719	1
CHOp24	0.0120665	-0.537959	0.325	0.448	1
CG34200	0.00277584	-0.54198	0.435	0.552	1
Jabba	2.19366e-05	-0.543753	0.628	0.748	0.227658
Rpn5	0.0103437	-0.562475	0.372	0.467	1
kek5	0.0482305	-0.565802	0.707	0.743	1
Vm34Ca	1.7556e-29	-0.573125	1	1	1.82196e-25
Opa1	0.0228375	-0.579033	0.298	0.386	1
Yp1	1.60345e-17	-0.597993	0.995	1	1.66406e-13
CG11837	0.0171508	-0.611443	0.304	0.405	1
Vm26Ab	2.41183e-24	-0.612958	1	1	2.50299e-20
CG3168	0.0170385	-0.627765	0.288	0.4	1
Sod3	6.91994e-09	-0.631471	0.707	0.867	7.18151e-05
CG10623	0.00326578	-0.639748	0.262	0.39	1
Arc1	0.0200274	-0.645968	0.267	0.367	1
Eph	0.0159876	-0.656719	0.283	0.376	1
GlyP	0.0122063	-0.658202	0.351	0.438	1
Sec63	0.0126937	-0.667281	0.314	0.414	1
exu	8.38205e-06	-0.677419	0.513	0.705	0.0869889
CG32365	0.0276954	-0.711908	0.304	0.41	1
Vm32E	1.35662e-13	-0.786635	0.853	0.986	1.4079e-09
Vm26Aa	1.30606e-44	-0.855967	1	1	1.35542e-40
psd	4.7546e-06	-0.861896	0.361	0.581	0.0493432
Cp19	1.83711e-26	-0.879596	0.953	1	1.90655e-22
Vm26Ac	1.10084e-06	-1.07977	0.377	0.586	0.0114245
Dec-1	1.32716e-08	-1.09979	0.45	0.686	0.000137733
Vml	1.41799e-16	-1.10665	0.749	0.895	1.47159e-12
Cp18	8.81758e-48	-1.58524	0.932	1	9.15089e-44
Cp16	4.25821e-33	-1.64611	0.649	0.948	4.41917e-29
Cp15	3.18859e-66	-2.28887	1	1	3.30912e-62

## Sheet: Polar Cells
	p_val	avg_log2FC	pct.1	pct.2	p_val_adj
Hers	7.28812e-05	1.18065	0.681	0.439	0.756362
Gart	0.00487053	1.07001	0.489	0.288	1
osp	0.00373715	1.06113	0.563	0.439	1
CG12567	0.0174641	1.00024	0.407	0.258	1
Dad	0.0296238	0.985715	0.407	0.258	1
vari	0.0177043	0.961772	0.519	0.424	1
shn	0.00607327	0.913114	0.674	0.515	1
pico	0.000776845	0.891187	0.674	0.5	1
mAcon1	0.00907103	0.870391	0.444	0.258	1
CG10077	0.00821655	0.866432	0.563	0.394	1
raptor	0.0333064	0.813761	0.4	0.258	1
rdgA	0.0386309	0.802915	0.533	0.439	1
ptc	0.0461025	0.78184	0.407	0.258	1
Ttd14	0.0245401	0.762917	0.43	0.258	1
CG15093	0.0406394	0.746152	0.489	0.348	1
nero	0.0343428	0.724269	0.437	0.288	1
Lmpt	0.025959	0.718067	0.57	0.409	1
Cbs	0.0323032	0.707355	0.415	0.258	1
Ubr3	0.0206788	0.688513	0.585	0.47	1
Rab11	0.00108335	0.675088	0.756	0.606	1
Khc-73	0.0134948	0.674069	0.467	0.303	1
NK7.1	0.0242862	0.660029	0.659	0.53	1
CG17734	0.0408191	0.657865	0.519	0.394	1
CG33217	0.0327483	0.653787	0.541	0.364	1
CG31191	0.0210255	0.643485	0.526	0.348	1
btsz	0.0370768	0.641452	0.659	0.515	1
ab	0.0268893	0.639805	0.57	0.409	1
CCT7	0.0283936	0.639612	0.593	0.455	1
sky	0.0257402	0.636743	0.593	0.47	1
CG33229	0.02154	0.62566	0.652	0.485	1
Hsc70-5	0.0492719	0.601909	0.585	0.485	1
CG30377	0.0484648	0.595033	0.385	0.258	1
Tina-1	0.00683291	0.589378	0.733	0.576	1
tou	0.00887836	0.585271	0.756	0.606	1
e(r)	0.0434964	0.574258	0.526	0.348	1
SdhC	0.0110568	0.561398	0.563	0.364	1
CG2182	0.0354464	0.554183	0.585	0.455	1
Tif-IA	0.037667	0.550333	0.43	0.273	1
alt	0.0412863	0.544946	0.637	0.5	1
eIF3b	0.0128503	0.544419	0.704	0.591	1
E2f1	0.0296037	0.52526	0.711	0.561	1
CG32267	0.0325162	0.511606	0.741	0.652	1
fng	0.0222844	0.50096	0.748	0.667	1
sima	0.0414438	0.468361	0.874	0.818	1
NFAT	0.0413689	0.462491	0.748	0.742	1
Rbp1	0.0286149	0.451933	0.793	0.773	1
cv-c	0.0234712	0.450128	0.896	0.818	1
ND-B15	0.0218597	0.43753	0.496	0.333	1
SmB	0.034712	0.42831	0.667	0.515	1
Chchd2	0.0371369	0.425386	0.822	0.727	1
CG34347	0.0497875	0.416734	0.748	0.667	1
TER94	0.0369258	0.414909	0.674	0.561	1
Roc1a	0.0474242	0.411886	0.748	0.606	1
CycG	0.0219826	0.410054	0.896	0.742	1
P32	0.0186197	0.408544	0.822	0.697	1
par-1	0.019158	0.40357	0.896	0.864	1
ova	0.048955	0.398678	0.43	0.258	1
CG6770	0.000430378	0.397506	1	0.985	1
mt:ND6	0.00951157	0.390532	0.933	0.894	1
COX4	0.0105241	0.376942	0.956	0.864	1
Sec61beta	0.0469473	0.369415	0.733	0.591	1
Smr	0.00373391	0.360201	0.963	0.955	1
Imp	0.0184623	0.355929	0.97	0.97	1
Fer1HCH	0.00801364	0.339145	0.941	0.848	1
ftz-f1	0.0234397	0.332304	0.926	0.939	1
mamo	0.00974635	0.325654	1	1	1
spen	0.0441226	0.325211	0.941	0.955	1
COX8	0.0450869	0.310726	0.837	0.697	1
14-3-3epsilon	0.0271743	0.284661	0.978	1	1
RpL34a	0.0220016	0.28036	0.993	0.985	1
RpLP2	2.24971e-05	0.275768	1	1	0.233475
sqd	0.0136169	0.275204	1	0.985	1
lola	0.0319969	0.271274	1	0.985	1
eIF1	0.0261141	0.263944	0.978	0.97	1
kuz	0.015107	0.262204	0.963	0.985	1
Cp36	0.0394713	-0.272962	1	1	1
Mpcp2	0.0395866	-0.276766	0.704	0.833	1
RpL39	0.00031104	-0.277624	1	1	1
Hsp26	0.0183354	-0.294419	0.97	1	1
sesB	0.00169778	-0.295971	0.993	1	1
Prps	0.0427514	-0.309803	0.815	0.939	1
CG13917	0.0375578	-0.325494	0.644	0.788	1
Hsp27	0.0109592	-0.326507	0.852	0.955	1
RpL41	8.8738e-11	-0.341119	1	1	9.20923e-07
Spn	0.0312197	-0.34473	0.904	0.924	1
Aldh	0.043883	-0.354203	0.681	0.742	1
CG41378	0.0371235	-0.359713	0.415	0.561	1
RpL29	4.05571e-05	-0.363598	1	1	0.420902
hid	0.0155156	-0.378047	0.289	0.485	1
Eno	0.0398536	-0.37889	0.807	0.924	1
Yp3	0.00859937	-0.382526	0.926	0.97	1
jigr1	0.0299043	-0.391094	0.748	0.848	1
Vm32E	0.00714332	-0.392556	0.904	0.939	1
BigH1	0.023507	-0.393276	0.6	0.758	1
fok	0.00462976	-0.401505	0.748	0.833	1
Surf6	0.0458487	-0.408341	0.511	0.712	1
p120ctn	0.0113939	-0.414868	0.467	0.667	1
Akr1B	0.0332914	-0.415385	0.519	0.652	1
CCT3	0.0158053	-0.41957	0.644	0.803	1
dally	0.00254523	-0.420403	0.748	0.924	1
CG17202	0.0421237	-0.424601	0.585	0.697	1
und	0.0422519	-0.429518	0.719	0.818	1
bai	0.0333238	-0.435377	0.474	0.606	1
l(2)37Cc	0.0247267	-0.442509	0.481	0.652	1
CG4968	0.0351238	-0.452746	0.333	0.53	1
lqf	0.0292839	-0.454124	0.578	0.712	1
Vm26Ab	8.97262e-09	-0.459506	1	1	9.31178e-05
CG33298	0.025616	-0.460564	0.474	0.636	1
ND-B14.5A	0.0322905	-0.484265	0.504	0.652	1
Sec13	0.0128237	-0.486915	0.452	0.682	1
CycB	0.00223818	-0.491189	0.837	0.939	1
Ubi-p5E	0.00410685	-0.508487	0.622	0.833	1
Jabba	0.0127195	-0.510634	0.681	0.742	1
scu	0.0093406	-0.511824	0.63	0.773	1
SmE	0.0027138	-0.519681	0.607	0.758	1
Tm1	0.00426022	-0.53154	0.741	0.879	1
ko	0.0307846	-0.539038	0.467	0.606	1
Rab14	0.0408483	-0.546187	0.289	0.439	1
tapas	0.0403734	-0.549505	0.319	0.47	1
CG43134	0.00112404	-0.550722	0.948	0.97	1
Vm34Ca	1.37153e-13	-0.563785	1	1	1.42337e-09
Yp2	2.62953e-08	-0.572516	1	1	0.000272892
DIP-alpha	5.36459e-13	-0.601718	1	1	5.56737e-09
Ubc10	0.0416108	-0.607201	0.326	0.47	1
ND-13A	0.00794306	-0.610867	0.393	0.591	1
Rpn10	0.031411	-0.610975	0.37	0.53	1
TyrRS	0.0461893	-0.615806	0.415	0.53	1
Ns2	0.0479468	-0.624285	0.281	0.424	1
mRpS26	0.0381146	-0.627914	0.333	0.485	1
ced-6	0.000602654	-0.635823	0.467	0.727	1
numb	0.033992	-0.646769	0.422	0.576	1
asrij	0.0301529	-0.657507	0.333	0.485	1
CG7519	0.0162575	-0.659622	0.378	0.545	1
nrv1	0.0198998	-0.662381	0.474	0.606	1
CG9132	0.0490191	-0.681552	0.289	0.424	1
eca	0.028839	-0.700085	0.415	0.53	1
Ubc2	0.00907982	-0.704859	0.341	0.545	1
Nc73EF	0.044547	-0.709322	0.252	0.379	1
Fkbp14	0.0410898	-0.718218	0.319	0.439	1
Vml	9.41374e-05	-0.73318	0.733	0.909	0.976958
Txl	0.0441232	-0.741525	0.296	0.439	1
muc	0.0443312	-0.772775	0.274	0.394	1
CG14483	0.00315204	-0.788241	0.304	0.53	1
Pgam5	0.0268961	-0.821435	0.311	0.439	1
Vm26Aa	1.14412e-17	-0.828378	1	1	1.18736e-13
Yp1	1.55599e-10	-0.831101	0.985	1	1.61481e-06
PDCD-5	0.0227361	-0.847338	0.281	0.424	1
Vm26Ac	0.00431119	-0.874236	0.393	0.591	1
fs(1)Ya	0.0403681	-0.875735	0.267	0.379	1
Cp19	1.92329e-08	-0.897191	0.963	0.985	0.000199599
psd	0.0151961	-0.976407	0.296	0.47	1
Dec-1	7.80181e-07	-1.05954	0.474	0.788	0.00809671
Cp16	2.14554e-12	-2.14849	0.659	0.939	2.22664e-08
Cp15	1.95002e-28	-2.39959	1	1	2.02373e-24
Cp18	8.48748e-23	-2.48252	0.852	1	8.80831e-19

## Sheet: Stage 2-6
	p_val	avg_log2FC	pct.1	pct.2	p_val_adj
Idgf3	1.0122e-07	0.936862	0.698	0.492	0.00105046
Obp99a	1.64022e-06	0.931374	0.741	0.612	0.0170222
Iml1	0.000408217	0.889211	0.392	0.251	1
TBCC	1.43946e-05	0.827103	0.478	0.29	0.149387
Nrt	1.94237e-05	0.822274	0.494	0.336	0.201579
E(spl)m2-BFM	0.000234813	0.805462	0.631	0.508	1
CG31637	0.00304906	0.785484	0.392	0.267	1
CG31729	7.88598e-10	0.733386	0.839	0.681	8.18407e-06
Coq9	0.000120827	0.692373	0.463	0.296	1
CG1309	0.00039365	0.671011	0.439	0.287	1
CG2100	0.000539337	0.653387	0.471	0.309	1
Rbp1-like	2.35235e-09	0.647108	0.773	0.524	2.44127e-05
CG31365	3.08983e-05	0.637502	0.608	0.433	0.320662
tim	4.04105e-08	0.636077	0.804	0.632	0.00041938
IntS14	0.0115641	0.62812	0.365	0.264	1
Hsp70Bc	0.000714234	0.625596	0.576	0.42	1
Dnz1	7.03386e-05	0.619794	0.518	0.326	0.729974
pinta	0.000890414	0.619601	0.392	0.254	1
stl	9.86508e-05	0.617989	0.831	0.671	1
Pax	3.19027e-05	0.608787	0.749	0.606	0.331087
CG5854	5.50613e-06	0.600785	0.675	0.485	0.0571426
Cpsf100	9.57135e-05	0.5969	0.58	0.423	0.993315
GCC185	0.000354814	0.595047	0.424	0.264	1
Gpdh1	0.00192849	0.59169	0.686	0.55	1
Dpy-30L1	7.55145e-05	0.587791	0.631	0.463	0.783689
Mettl14	0.00128334	0.58017	0.412	0.27	1
HIP-R	2.03829e-07	0.580001	0.824	0.684	0.00211534
CG18661	5.23505e-05	0.579954	0.451	0.27	0.543294
CG8728	0.00179279	0.57763	0.627	0.472	1
CG4627	5.78354e-05	0.573571	0.525	0.349	0.600216
Mp	0.000513467	0.571562	0.49	0.352	1
CG6770	1.0465e-14	0.570577	0.996	0.993	1.08606e-10
BthD	0.000588403	0.563725	0.608	0.443	1
CG17141	0.000562512	0.563134	0.451	0.29	1
CG17272	1.97784e-05	0.561224	0.745	0.567	0.20526
Gas41	6.4313e-05	0.561205	0.502	0.319	0.66744
Hers	2.66061e-06	0.559038	0.859	0.749	0.0276118
Plp	0.000394406	0.554792	0.404	0.251	1
MetRS-m	0.00172598	0.55478	0.392	0.251	1
GAPsec	0.000215747	0.553711	0.408	0.257	1
Axud1	7.0271e-05	0.551919	0.647	0.485	0.729273
Hr78	3.58628e-05	0.549531	0.729	0.557	0.372184
Ctr9	0.00059407	0.548584	0.624	0.479	1
CG31038	0.000707206	0.545654	0.604	0.466	1
CalpB	0.00171738	0.544477	0.549	0.43	1
CG2116	0.00126978	0.543826	0.467	0.322	1
Fit1	6.87084e-05	0.542702	0.639	0.463	0.713056
fs(1)K10	0.00372439	0.539862	0.384	0.254	1
SMC2	0.00034589	0.539111	0.596	0.433	1
CG17734	6.42768e-07	0.537014	0.847	0.71	0.00667065
Rtc1	0.00543632	0.532888	0.604	0.459	1
CG10376	0.000711638	0.531561	0.518	0.368	1
CG15107	0.000716134	0.529254	0.592	0.459	1
CG14135	0.00389507	0.527647	0.42	0.287	1
CG14220	0.00153185	0.526186	0.522	0.371	1
Pus1	0.00135766	0.522903	0.6	0.459	1
Rpt2	9.32624e-06	0.520094	0.835	0.664	0.0967877
CG15747	0.00330355	0.515606	0.498	0.365	1
CG5323	5.50624e-05	0.515469	0.784	0.658	0.571437
Vps25	0.000167521	0.514836	0.694	0.534	1
Atg12	0.00144967	0.514683	0.408	0.274	1
CG10265	0.0017041	0.514326	0.408	0.28	1
magu	0.0227948	0.513912	0.565	0.482	1
Cand1	6.12891e-06	0.512635	0.635	0.423	0.0636058
Secp43	0.000303166	0.510225	0.545	0.375	1
Usf	0.00656674	0.508749	0.537	0.44	1
Snx16	0.0229497	0.507846	0.361	0.261	1
TBPH	0.000171535	0.506326	0.576	0.394	1
CG10165	9.26905e-05	0.501905	0.671	0.489	0.961942
CG18731	0.000798923	0.500914	0.6	0.453	1
rost	0.000916185	0.498116	0.608	0.463	1
CG7974	0.0102067	0.495973	0.365	0.257	1
ND-42	2.43072e-09	0.494674	0.914	0.805	2.5226e-05
CG8199	5.70482e-06	0.489143	0.698	0.482	0.0592047
Jra	7.51324e-05	0.487903	0.612	0.433	0.779724
Hsf	0.000587677	0.485631	0.659	0.518	1
TM9SF3	0.000194126	0.48399	0.545	0.368	1
CG32485	0.00172062	0.483933	0.608	0.495	1
CG17834	0.00445281	0.479375	0.514	0.401	1
mRpL18	0.0003578	0.47847	0.682	0.528	1
CG4866	0.000228608	0.478299	0.804	0.691	1
Hexim	0.00087926	0.476092	0.494	0.329	1
CG4025	0.000233755	0.475083	0.424	0.257	1
cerv	0.011144	0.474515	0.522	0.414	1
sli	0.0416488	0.474213	0.392	0.29	1
CG2701	0.00158232	0.474196	0.486	0.342	1
wgn	0.0304661	0.473798	0.58	0.495	1
drl	0.00506964	0.471864	0.439	0.306	1
Slu7	0.00853608	0.471803	0.475	0.345	1
Ing5	0.0338748	0.471772	0.537	0.433	1
CG2617	0.00177721	0.470977	0.482	0.345	1
Sulf1	0.0208057	0.469268	0.388	0.277	1
Jasper	2.01536e-06	0.469082	0.843	0.704	0.0209154
CG18428	0.036324	0.468607	0.424	0.336	1
CG13603	0.00148478	0.467828	0.655	0.508	1
Tsp86D	0.00592071	0.466702	0.4	0.27	1
CG4502	6.6923e-06	0.465937	0.867	0.71	0.0694527
Fpps	0.0138974	0.464551	0.353	0.251	1
CG4617	0.00149162	0.463356	0.494	0.342	1
CG17019	0.000973256	0.462577	0.51	0.345	1
Phax	0.0175519	0.461863	0.424	0.303	1
Nup58	0.00428529	0.461709	0.443	0.309	1
Abi	0.00289803	0.461042	0.549	0.41	1
CG14286	0.002873	0.46032	0.631	0.469	1
CG7130	0.0137952	0.460262	0.369	0.264	1
dnk	0.00598901	0.460181	0.667	0.573	1
CG17059	0.000441506	0.459748	0.816	0.684	1
fand	0.00606848	0.45895	0.486	0.339	1
4E-T	9.30759e-05	0.458598	0.733	0.547	0.965941
Bug22	0.000188838	0.455111	0.647	0.472	1
CG5181	0.000618637	0.454682	0.702	0.55	1
sip3	0.00333824	0.453713	0.455	0.319	1
Cdk7	0.00219851	0.453495	0.545	0.42	1
TrpRS	0.0433101	0.451241	0.549	0.466	1
CG5235	0.0308251	0.451184	0.455	0.362	1
IP3K2	0.0494702	0.449043	0.408	0.319	1
l(3)77CDf	0.00192963	0.448831	0.463	0.313	1
Exo84	0.000322562	0.447295	0.475	0.306	1
Kdm4B	0.0136516	0.443595	0.569	0.492	1
boi	0.019688	0.442282	0.349	0.251	1
mEFG1	0.0150141	0.44188	0.639	0.511	1
CG10139	0.000236943	0.441699	0.718	0.603	1
spn-F	0.00448213	0.439828	0.467	0.332	1
Sep2	6.88779e-07	0.43856	0.875	0.779	0.00714814
Cp7Fb	0.000676749	0.437303	0.424	0.274	1
CG14764	0.00324862	0.436543	0.439	0.296	1
Cdc5	0.00437414	0.436197	0.576	0.453	1
CG1902	0.00665632	0.436031	0.529	0.407	1
Prx3	9.82603e-08	0.435897	0.914	0.824	0.00101974
WRNexo	0.0196367	0.435132	0.471	0.378	1
mRpL54	0.000197623	0.434433	0.776	0.629	1
CG3847	0.00322006	0.434323	0.522	0.378	1
Pc	0.00664083	0.431411	0.376	0.257	1
Vamp7	0.00165374	0.430371	0.627	0.489	1
CG8441	0.000412809	0.430317	0.608	0.453	1
woc	0.00142447	0.430156	0.722	0.616	1
Ras85D	4.18965e-08	0.428055	0.91	0.785	0.000434802
CG7739	0.0114142	0.427923	0.506	0.394	1
Sod2	1.40621e-09	0.426356	0.984	0.945	1.45936e-05
Synj	0.0158039	0.426309	0.357	0.254	1
Rpb7	0.000316947	0.426201	0.784	0.632	1
Hacl	0.0014441	0.424702	0.71	0.586	1
HmgD	3.51083e-07	0.423956	0.992	0.99	0.00364354
betaTub56D	3.2564e-16	0.423589	1	1	3.37949e-12
CG17698	0.00576738	0.42338	0.651	0.498	1
Echs1	1.46343e-14	0.42314	0.988	0.993	1.51875e-10
Prosalpha3	4.20121e-12	0.422191	0.984	0.964	4.36001e-08
Gs1l	7.57582e-05	0.421136	0.776	0.651	0.786218
Flo2	0.000410343	0.419484	0.776	0.629	1
Psn	0.000824195	0.419343	0.706	0.528	1
MED30	0.00316393	0.419114	0.424	0.293	1
CG11885	0.00323067	0.418483	0.667	0.518	1
CG10674	8.79978e-06	0.41848	0.902	0.811	0.0913241
eIF5	0.000270689	0.418467	0.769	0.635	1
CG9135	0.00012259	0.417905	0.769	0.651	1
TH1	0.000512112	0.417851	0.784	0.668	1
Wnk	0.00396687	0.417511	0.486	0.352	1
Rnp4F	0.00265711	0.41688	0.651	0.505	1
O-fut1	0.038628	0.416838	0.576	0.485	1
CG11125	0.021701	0.415067	0.486	0.371	1
CG11839	0.00596961	0.414834	0.549	0.417	1
CG8281	0.00852288	0.414007	0.38	0.267	1
stwl	0.0392715	0.413604	0.427	0.329	1
CG6659	0.00102668	0.413567	0.447	0.296	1
RanBP3	0.00384171	0.412243	0.694	0.603	1
Fibp	0.0063986	0.4121	0.537	0.401	1
CG7564	0.00356677	0.411252	0.608	0.463	1
CG14966	0.000980309	0.410852	0.667	0.531	1
Tpc1	0.0348918	0.41027	0.376	0.28	1
CG3842	0.00887121	0.409495	0.396	0.287	1
Prosbeta4	3.22965e-09	0.409051	0.984	0.984	3.35174e-05
TfIIB	0.00979586	0.408834	0.58	0.456	1
pav	0.00584496	0.408526	0.553	0.443	1
CG32641	8.11778e-06	0.408169	0.663	0.456	0.0842463
Ae2	0.000998108	0.407607	0.471	0.313	1
Dhpr	0.00432952	0.407152	0.631	0.482	1
mRpL11	0.00638155	0.407117	0.659	0.524	1
CG2162	0.0154289	0.404654	0.533	0.423	1
Ythdc1	0.00546466	0.404243	0.553	0.42	1
Rpn13	7.34072e-07	0.402283	0.898	0.801	0.0076182
Nup93-2	0.000960233	0.40228	0.506	0.349	1
dbe	0.0209651	0.402028	0.675	0.557	1
CG7029	0.00885062	0.401991	0.62	0.508	1
CG16868	0.0173189	0.400289	0.38	0.277	1
CG46339	0.0196976	0.399581	0.502	0.394	1
Eaf6	0.00235614	0.39821	0.451	0.309	1
CG11882	0.0031744	0.398133	0.533	0.397	1
Cypl	0.00030998	0.398082	0.729	0.606	1
CG6418	0.00537398	0.396881	0.525	0.401	1
CG6878	5.40626e-05	0.396307	0.886	0.798	0.561062
CG3589	0.0073619	0.396174	0.373	0.251	1
thoc6	0.000453849	0.395594	0.612	0.45	1
Rpt3	6.47933e-09	0.393562	0.945	0.915	6.72425e-05
CG10321	0.000786543	0.393542	0.631	0.482	1
CG32581	0.00289305	0.393228	0.514	0.368	1
Men-b	1.96282e-06	0.392476	0.906	0.857	0.0203702
Mvb12	0.0199128	0.392355	0.373	0.274	1
Naa40	0.000165328	0.391527	0.537	0.371	1
Uvrag	0.00491298	0.390642	0.804	0.746	1
CG16985	0.00027903	0.389899	0.792	0.671	1
CG7382	0.00268705	0.389597	0.565	0.414	1
ttv	0.003734	0.389068	0.773	0.645	1
Ts	0.0442396	0.388377	0.627	0.554	1
LRR	0.0444265	0.386975	0.42	0.319	1
Ibf2	0.00468436	0.386772	0.671	0.577	1
Cbp80	0.00301599	0.386695	0.702	0.56	1
e(y)1	0.000259995	0.386197	0.635	0.459	1
Jheh1	0.00669209	0.385641	0.471	0.349	1
CG9003	0.0141341	0.385534	0.663	0.537	1
achi	0.025464	0.385205	0.369	0.264	1
dnt	0.000266067	0.383786	0.671	0.521	1
mRpS18A	0.000228832	0.383542	0.863	0.733	1
icln	0.000126392	0.382781	0.788	0.661	1
RnpS1	0.000705572	0.382511	0.702	0.577	1
alphaTub84B	2.09496e-12	0.382011	0.996	0.993	2.17415e-08
Coq3	0.00366384	0.381248	0.482	0.339	1
nito	0.0304609	0.379258	0.514	0.414	1
CG14005	0.00428681	0.379191	0.427	0.283	1
CG42797	0.000196809	0.379157	0.89	0.801	1
Rpt4	1.54747e-05	0.377517	0.91	0.824	0.160596
CG4186	0.0034563	0.375204	0.451	0.306	1
Tdrd3	0.00572808	0.374976	0.451	0.322	1
CG12935	0.000649568	0.374914	0.6	0.433	1
E(spl)mbeta-HLH	0.00810346	0.37485	0.925	0.915	1
CG3436	0.00905101	0.374675	0.706	0.573	1
CG8974	0.000602747	0.374643	0.875	0.756	1
Cpsf73	0.000238258	0.374479	0.427	0.261	1
CG17219	0.0301098	0.373392	0.345	0.257	1
Prosalpha4	3.14648e-10	0.373091	0.973	0.958	3.26542e-06
CG8399	0.0165974	0.373058	0.392	0.28	1
Rat1	0.00084249	0.372701	0.478	0.332	1
CG10600	0.0336974	0.372241	0.62	0.524	1
rumi	0.00227733	0.371888	0.608	0.463	1
CG1622	0.00432807	0.371355	0.773	0.674	1
Pex19	0.000408987	0.371251	0.847	0.73	1
Uba4	0.00878152	0.370237	0.447	0.326	1
slmo	0.00649454	0.369797	0.518	0.397	1
qkr58E-1	0.0048376	0.369573	0.667	0.518	1
dmpd	0.0182863	0.367785	0.49	0.375	1
CG4908	0.00415521	0.367305	0.557	0.41	1
Apf	0.00324871	0.366885	0.569	0.433	1
RabX1	0.0253001	0.365222	0.345	0.254	1
Nmd3	0.00888658	0.364243	0.51	0.362	1
blp	0.000353773	0.363814	0.8	0.606	1
GATAd	0.0494636	0.362788	0.471	0.362	1
RpIII128	0.0156937	0.362441	0.384	0.274	1
baf	2.62547e-05	0.362405	0.941	0.922	0.272472
CG7766	0.0023011	0.36228	0.682	0.567	1
Hr39	0.0206529	0.361563	0.42	0.309	1
fbl	0.00185886	0.361493	0.624	0.482	1
GEFmeso	0.0236349	0.361371	0.671	0.583	1
MsrA	0.000211739	0.360847	0.682	0.547	1
Phf5a	0.00879181	0.360643	0.827	0.746	1
fax	4.68309e-05	0.36018	0.941	0.896	0.486011
CycE	0.0156133	0.358866	0.565	0.453	1
Aladin	0.00766503	0.358731	0.584	0.44	1
Coq8	0.0164485	0.358728	0.482	0.362	1
sds22	0.00129633	0.358553	0.647	0.495	1
CG10932	0.000856877	0.358475	0.851	0.756	1
CG42676	0.0130385	0.358009	0.459	0.316	1
Rbf	0.0091787	0.357672	0.525	0.394	1
Bmcp	0.00640641	0.357561	0.663	0.508	1
Golgin84	0.0255436	0.356176	0.447	0.339	1
Smn	0.0176162	0.355913	0.584	0.479	1
MED11	0.00634992	0.355717	0.749	0.668	1
CG17896	1.8399e-05	0.35468	0.867	0.749	0.190944
nmd	1.45394e-05	0.354229	0.82	0.658	0.15089
car	0.0133622	0.354077	0.459	0.336	1
Ho	0.00110313	0.354039	0.569	0.407	1
RpII15	0.00414769	0.352912	0.773	0.664	1
CG16903	0.00318102	0.352442	0.741	0.642	1
Meltrin	0.00223565	0.352264	0.471	0.332	1
Rrp40	0.0092681	0.352178	0.773	0.648	1
Rpt5	0.00129355	0.352171	0.82	0.72	1
betaTub97EF	0.0033997	0.351565	0.78	0.723	1
meigo	0.00267137	0.350852	0.463	0.319	1
MRG15	0.00501185	0.350676	0.627	0.492	1
Ykt6	0.0169912	0.349942	0.588	0.479	1
Chro	0.00502606	0.349843	0.714	0.619	1
14-3-3epsilon	3.89683e-12	0.349205	0.996	0.993	4.04413e-08
Ndf	4.65893e-05	0.349144	0.925	0.893	0.483503
CG6951	0.0450703	0.348955	0.38	0.287	1
CG6693	0.00712255	0.348645	0.553	0.42	1
CG5969	0.0183721	0.34799	0.749	0.668	1
CG31126	0.00122288	0.347536	0.667	0.505	1
CG4390	0.000376123	0.347417	0.827	0.697	1
Atg14	0.0155329	0.34686	0.49	0.378	1
drk	0.000751388	0.345153	0.882	0.801	1
MED17	0.000905529	0.345121	0.451	0.3	1
Usp15-31	0.0189878	0.343267	0.431	0.322	1
Klp61F	0.0185198	0.343095	0.525	0.401	1
Rpn9	2.98266e-05	0.343092	0.929	0.863	0.30954
HP1b	0.000203707	0.342532	0.769	0.658	1
CG30159	0.000391765	0.341951	0.816	0.759	1
CG10939	0.000953015	0.341548	0.894	0.866	1
Rexo5	0.0022144	0.340571	0.69	0.544	1
Drice	0.000710056	0.340008	0.404	0.251	1
a	0.00878027	0.339867	0.675	0.573	1
L2HGDH	0.0339563	0.339396	0.373	0.28	1
lili	0.00840418	0.339096	0.475	0.345	1
ex	0.0101967	0.338868	0.788	0.707	1
CG12945	0.0120879	0.338845	0.714	0.603	1
Glg1	5.89421e-05	0.338532	0.722	0.537	0.611701
CG13625	0.0243319	0.337459	0.42	0.322	1
ecd	0.0128498	0.337358	0.38	0.27	1
Cyt-c1	3.63102e-09	0.336984	0.988	0.974	3.76827e-05
CG12065	0.028356	0.336324	0.537	0.456	1
CG9346	0.0338937	0.336241	0.569	0.44	1
CG8635	2.83483e-06	0.336088	0.984	0.941	0.0294199
Hydr2	0.0163749	0.335652	0.545	0.423	1
Coprox	0.00333558	0.334128	0.694	0.58	1
CG8929	1.37739e-05	0.333838	0.835	0.694	0.142946
Psc	0.0164238	0.333726	0.702	0.583	1
Impbeta11	0.00941533	0.333645	0.42	0.287	1
Papss	0.0427666	0.333591	0.361	0.283	1
Sld5	0.00703066	0.333437	0.388	0.267	1
CG34347	0.0123361	0.333376	0.827	0.73	1
l(3)80Fg	1.22538e-05	0.333188	0.914	0.821	0.12717
CG9967	0.0177699	0.333172	0.616	0.492	1
alphaTub84D	7.70052e-05	0.333004	0.914	0.873	0.79916
capt	3.27423e-05	0.33261	0.8	0.658	0.339799
cdm	0.0303268	0.332034	0.522	0.42	1
CG14618	0.00650132	0.331155	0.455	0.332	1
CG4119	0.0400278	0.331023	0.565	0.463	1
sktl	0.0243672	0.3299	0.506	0.368	1
Bem46	0.041703	0.329514	0.38	0.287	1
Arl6IP1	0.000213965	0.328735	0.69	0.547	1
lin-52	0.0291472	0.328307	0.631	0.537	1
mTerf3	0.00678728	0.327994	0.506	0.388	1
Zn72D	0.0103684	0.327978	0.561	0.427	1
CG18178	0.0482552	0.327001	0.612	0.534	1
IntS4	0.0100069	0.32396	0.384	0.277	1
gfzf	0.0178667	0.323845	0.38	0.274	1
Atac1	0.00657924	0.323256	0.369	0.254	1
SMC1	0.000817595	0.322965	0.722	0.583	1
CG15653	0.0449465	0.322567	0.369	0.277	1
Idh3a	6.02992e-09	0.321972	0.976	0.977	6.25785e-05
Madm	0.00704004	0.321755	0.49	0.355	1
CG14100	0.00532612	0.321693	0.431	0.293	1
Pex14	0.00818031	0.321491	0.698	0.586	1
Rae1	0.0116929	0.321288	0.694	0.59	1
Aos1	0.00103587	0.321186	0.898	0.844	1
tum	0.0371922	0.321127	0.608	0.505	1
APC10	0.00354024	0.320838	0.667	0.534	1
CG3408	0.0152476	0.320759	0.753	0.668	1
CG6907	0.0276597	0.320422	0.569	0.469	1
CG7702	0.0250484	0.320307	0.549	0.44	1
ND-75	0.00136303	0.320065	0.835	0.736	1
ifc	0.00611094	0.319974	0.6	0.476	1
mute	0.0240045	0.319914	0.376	0.277	1
Hakai	0.000228893	0.319665	0.478	0.303	1
CG9107	0.0236686	0.319249	0.725	0.59	1
His3.3A	1.06145e-06	0.319166	0.976	0.958	0.0110157
GatA	0.00742702	0.319001	0.412	0.293	1
CG8531	0.00659159	0.318619	0.702	0.596	1
Unc-76	0.0335761	0.318342	0.647	0.515	1
mtm	0.00231359	0.317744	0.522	0.371	1
Taf2	0.0127058	0.31558	0.533	0.41	1
Sps1	0.000696247	0.315573	0.918	0.866	1
CG13850	0.0103053	0.315477	0.718	0.593	1
Socs44A	0.0112381	0.31493	0.412	0.3	1
Ote	0.0071732	0.314786	0.78	0.704	1
Pex11	0.00138375	0.31464	0.616	0.45	1
Pur-alpha	0.00355434	0.31459	0.62	0.492	1
CG12007	0.0241596	0.314587	0.357	0.257	1
CG6227	0.00593559	0.314333	0.573	0.427	1
mRpL20	0.000521572	0.314203	0.859	0.736	1
CG11403	0.0114242	0.31323	0.498	0.378	1
ND-49	6.3044e-05	0.312284	0.961	0.863	0.65427
CG3223	0.00543011	0.312134	0.486	0.358	1
Mcm6	0.00227363	0.311875	0.753	0.635	1
CG5554	0.00344096	0.311778	0.851	0.782	1
Khc-73	0.00703238	0.3115	0.753	0.651	1
mRpL3	0.00641456	0.311408	0.839	0.759	1
MTA1-like	0.00110199	0.311235	0.71	0.55	1
SCOT	0.0195795	0.310889	0.639	0.534	1
vri	0.0141109	0.31049	0.396	0.293	1
ATPsynO	3.46863e-09	0.31029	1	0.99	3.59974e-05
mRpL16	0.0338193	0.310268	0.765	0.645	1
SMC5	0.0265613	0.310162	0.686	0.586	1
CG5013	0.00892917	0.309423	0.6	0.466	1
Prp19	0.00874522	0.309235	0.663	0.577	1
smt3	8.83695e-08	0.308665	0.996	0.997	0.000917098
MED14	0.0426836	0.30838	0.408	0.316	1
Fur1	0.0448559	0.308225	0.757	0.687	1
CG5214	0.000511951	0.307855	0.91	0.857	1
CG11699	3.19404e-05	0.306773	0.929	0.876	0.331477
CG18004	0.00756386	0.306187	0.404	0.28	1
CG31710	0.0047733	0.306012	0.71	0.629	1
CG1910	0.00100365	0.305482	0.98	0.938	1
CG3702	0.000280454	0.305354	0.824	0.704	1
CG10347	0.0102149	0.305243	0.565	0.42	1
Mcm7	0.0120005	0.304918	0.635	0.528	1
CG6550	0.0304838	0.304853	0.392	0.287	1
CG7265	0.00518294	0.304498	0.463	0.322	1
CG7220	0.0116143	0.30444	0.749	0.697	1
eIF3d1	3.97352e-09	0.303694	0.996	0.984	4.12372e-05
Cks30A	0.00501972	0.303632	0.663	0.554	1
snf	0.00468585	0.303412	0.776	0.684	1
CG5727	0.0361748	0.303098	0.463	0.362	1
xit	0.015083	0.303055	0.408	0.287	1
CG17508	0.00593047	0.302953	0.808	0.671	1
Cdc42	0.000764265	0.302654	0.863	0.785	1
ZnT86D	0.0030058	0.302575	0.62	0.472	1
CG7255	0.00864635	0.30251	0.514	0.375	1
key	0.0102812	0.302076	0.671	0.547	1
MBD-R2	0.0401654	0.301751	0.522	0.417	1
Vta1	0.000892407	0.30142	0.733	0.59	1
Nup93-1	0.000898566	0.301358	0.749	0.625	1
CG7206	0.0169698	0.301202	0.408	0.3	1
ND-15	3.25485e-05	0.301192	0.953	0.889	0.337788
FucTB	0.00477864	0.301069	0.624	0.502	1
Rbp1	1.81688e-07	0.300917	0.976	0.98	0.00188556
OXA1L	0.014269	0.30049	0.557	0.45	1
RNaseX25	0.00142312	0.30043	0.765	0.629	1
Swim	0.00126144	0.300213	0.941	0.928	1
ND-B22	2.67243e-06	0.300074	0.953	0.932	0.0277345
Xpd	0.0308536	0.300041	0.349	0.254	1
CG7120	0.00351104	0.299814	0.6	0.453	1
koko	0.0228165	0.298425	0.588	0.469	1
RpII33	0.0358204	0.298168	0.745	0.648	1
sub	0.004136	0.298082	0.541	0.407	1
sxc	0.0227063	0.297963	0.792	0.717	1
vret	0.0338785	0.297862	0.455	0.352	1
Hel25E	4.5725e-05	0.297791	0.961	0.919	0.474534
hyx	0.014906	0.297224	0.604	0.489	1
Usp39	0.0126637	0.296778	0.51	0.378	1
CG8460	0.00142746	0.296724	0.69	0.495	1
Jupiter	0.000953761	0.296037	0.973	0.951	1
mRpS34	0.00685165	0.294896	0.784	0.678	1
Rab11	6.77467e-06	0.294838	0.973	0.915	0.0703076
Pis	0.00429521	0.294713	0.627	0.482	1
eIF2gamma	0.000311514	0.29442	0.965	0.912	1
CG17266	0.0125244	0.29412	0.722	0.638	1
Fas3	0.041042	0.29401	0.945	0.925	1
Ssb-c31a	0.00227924	0.294004	0.875	0.765	1
Nup133	0.0116753	0.293793	0.38	0.261	1
CG10395	0.0040782	0.293741	0.753	0.651	1
Hsp23	0.045019	0.293499	0.769	0.713	1
inc	0.0415961	0.293236	0.667	0.577	1
Cbp20	0.0158146	0.292995	0.745	0.651	1
chrb	0.0148769	0.292986	0.8	0.746	1
Unc-115a	0.0265303	0.292906	0.58	0.456	1
snRNP-U1-C	0.0190309	0.292815	0.667	0.564	1
mRpL47	0.0102134	0.291615	0.808	0.717	1
mys	0.00442649	0.291559	0.867	0.785	1
CG9215	0.0242279	0.290945	0.412	0.316	1
CG10038	0.0157886	0.290918	0.565	0.44	1
Max	0.000183647	0.290833	0.871	0.762	1
Rai1	0.0108529	0.290821	0.608	0.502	1
Tom40	0.000108752	0.2907	0.933	0.893	1
zda	0.000338473	0.290549	0.784	0.599	1
aurB	0.0374844	0.290436	0.643	0.577	1
atms	0.0110723	0.29039	0.639	0.498	1
Arf51F	0.00671397	0.289468	0.753	0.645	1
CG17841	0.0254896	0.28897	0.69	0.616	1
cnk	0.00472402	0.288947	0.392	0.261	1
lwr	9.78598e-06	0.288653	0.953	0.932	0.101559
nes	0.00336491	0.288578	0.447	0.306	1
alien	0.0134037	0.288223	0.702	0.577	1
CG5028	0.000436332	0.288094	0.831	0.72	1
JhI-21	0.00377191	0.287919	0.667	0.521	1
CG5934	0.0464188	0.287772	0.522	0.436	1
CtsB1	6.24493e-06	0.287489	0.973	0.935	0.0648099
Pp4-19C	0.00054467	0.287207	0.753	0.599	1
CG10333	0.0293021	0.286623	0.612	0.524	1
Trl	0.00542369	0.285661	0.502	0.358	1
cv	0.00369365	0.285622	0.522	0.365	1
mRpS6	0.00560494	0.285607	0.784	0.691	1
CG14969	0.0162637	0.285479	0.58	0.453	1
Csp	0.000155218	0.285204	0.835	0.691	1
DIP1	0.00564407	0.284603	0.733	0.635	1
ND-B17	0.00198956	0.284416	0.941	0.909	1
CG9799	0.0312279	0.28426	0.702	0.606	1
Pop2	0.00899322	0.284258	0.78	0.642	1
CLIP-190	0.021538	0.284011	0.878	0.827	1
CG8209	0.00263211	0.283812	0.82	0.694	1
Arf79F	1.08909e-08	0.28327	0.996	0.977	0.000113026
CG31301	0.00106467	0.283187	0.765	0.648	1
CG7049	0.0292949	0.283109	0.522	0.401	1
Cks85A	0.00014242	0.282707	0.706	0.524	1
CG16787	0.021377	0.282523	0.369	0.261	1
S6k	0.000704446	0.282353	0.859	0.801	1
eIF2Bgamma	0.012584	0.282062	0.596	0.463	1
CG7879	0.0174533	0.281859	0.58	0.463	1
ste24a	0.0213546	0.281686	0.612	0.505	1
CG8229	0.00363263	0.281186	0.506	0.352	1
sax	0.043352	0.28052	0.373	0.274	1
Dgp-1	0.0237296	0.27927	0.478	0.362	1
Sec8	0.00539787	0.279268	0.51	0.368	1
QIL1	0.00134199	0.278945	0.878	0.775	1
Syx16	0.0194886	0.278143	0.529	0.407	1
M1BP	0.00335206	0.277724	0.561	0.401	1
x16	0.00102391	0.277669	0.851	0.743	1
CG7484	0.0089748	0.277074	0.776	0.648	1
CG42588	0.00354747	0.276674	0.58	0.42	1
Dip-C	0.00527022	0.27659	0.435	0.293	1
HP4	0.00242192	0.275887	0.776	0.658	1
SppL	0.010073	0.275853	0.671	0.544	1
slgA	0.00144161	0.275843	0.875	0.775	1
CG13663	0.0104052	0.275719	0.392	0.264	1
deltaCOP	0.00587348	0.275641	0.773	0.7	1
Orc4	0.0298964	0.27553	0.412	0.3	1
Hrb87F	3.61662e-05	0.275212	0.957	0.925	0.375333
Sry-delta	0.0278051	0.275049	0.475	0.368	1
Camp	0.0404134	0.274978	0.357	0.264	1
mRpL28	0.00998349	0.274357	0.894	0.834	1
Arp5	0.0109351	0.273955	0.369	0.254	1
CG6310	0.00298466	0.273922	0.824	0.687	1
Der-1	0.033518	0.273516	0.663	0.564	1
Alg-2	2.45119e-05	0.273384	0.98	0.967	0.254385
prtp	0.0094501	0.273036	0.816	0.73	1
CG11555	0.0322874	0.272989	0.69	0.58	1
Rpn12	0.00698143	0.272763	0.878	0.808	1
CG1907	0.0291645	0.271903	0.58	0.466	1
CG12213	0.0122639	0.271364	0.369	0.257	1
CG11050	0.00329291	0.271095	0.937	0.889	1
Cisd2	0.000117344	0.270876	0.957	0.941	1
MED28	0.0060106	0.270871	0.6	0.466	1
Mitofilin	0.00383184	0.270586	0.816	0.687	1
geminin	0.00165281	0.270442	0.855	0.765	1
melt	0.0363552	0.270431	0.753	0.72	1
CG6066	0.0370668	0.270305	0.647	0.554	1
CG12560	0.0170147	0.26984	0.78	0.785	1
OstDelta	0.000837857	0.269743	0.878	0.785	1
Uev1A	1.17837e-06	0.269522	0.98	0.964	0.0122291
pit	0.01228	0.269216	0.835	0.733	1
TfIIS	0.0031436	0.269004	0.8	0.73	1
Poc1	0.0215609	0.268972	0.573	0.466	1
galectin	0.00927755	0.268754	0.796	0.697	1
SF2	0.000399484	0.268331	0.973	0.961	1
wac	0.00222809	0.268111	0.792	0.671	1
Rab21	0.0484226	0.267878	0.447	0.352	1
CG8004	0.0288888	0.267379	0.62	0.531	1
DCTN2-p50	0.0271406	0.26695	0.51	0.394	1
Mkrn1	0.0137117	0.266526	0.82	0.707	1
mod(mdg4)	0.0118025	0.266526	0.741	0.655	1
fs(1)Yb	0.0140615	0.266052	0.51	0.394	1
Spt-I	0.0328247	0.265614	0.541	0.43	1
SmD1	0.000192918	0.265308	0.933	0.909	1
CG8237	0.019936	0.265288	0.451	0.339	1
CG17224	0.011896	0.26522	0.412	0.306	1
CG15514	0.0260001	0.265122	0.62	0.498	1
mxc	0.00634443	0.265048	0.451	0.326	1
CG12121	0.00355346	0.264857	0.514	0.371	1
CG2199	0.0183966	0.264806	0.773	0.7	1
CG6420	0.010579	0.263973	0.365	0.251	1
PGRP-LE	0.0134046	0.263679	0.443	0.332	1
PlexB	0.00490365	0.263129	0.749	0.642	1
HnRNP-K	0.00176442	0.263085	0.89	0.798	1
mRpS16	0.00434916	0.261984	0.882	0.824	1
CG8108	0.00255897	0.261937	0.906	0.857	1
CG3224	0.00159213	0.261166	0.894	0.879	1
CSN8	0.0202312	0.261142	0.761	0.671	1
CadN	0.0013848	0.261141	0.996	0.993	1
Bet1	0.00278726	0.260942	0.651	0.511	1
Cortactin	0.0029367	0.260555	0.584	0.43	1
CG40191	0.0179675	0.260507	0.812	0.681	1
Vps37B	0.0333062	0.260406	0.635	0.508	1
Vps2	0.0239368	0.260009	0.71	0.583	1
Lam	0.00175092	0.25971	0.945	0.896	1
CG17002	0.0439119	0.259463	0.361	0.27	1
BCL7-like	0.00408677	0.259352	0.69	0.537	1
RagC-D	0.0216783	0.259156	0.502	0.388	1
Prosbeta5	5.4208e-05	0.259134	0.965	0.958	0.562571
Wdr82	0.00819856	0.259072	0.647	0.515	1
mask	0.00150213	0.258611	0.945	0.876	1
CG10075	0.00973229	0.258554	0.722	0.599	1
CG5112	0.0187879	0.258222	0.737	0.655	1
CycY	0.0476125	0.2578	0.62	0.515	1
e(y)2	0.0131997	0.257469	0.769	0.668	1
ECSIT	0.0370655	0.257236	0.384	0.287	1
UQCR-Q	6.13916e-07	0.25723	0.98	0.977	0.00637122
CG8300	0.0215856	0.257086	0.561	0.453	1
Hacd1	0.00839116	0.25705	0.757	0.651	1
TSG101	0.0114375	0.256882	0.549	0.417	1
pasi1	0.0136734	0.256821	0.514	0.384	1
Sem1	0.00217944	0.256601	0.949	0.925	1
CG32075	0.0013843	0.256207	0.506	0.345	1
LSm1	0.02419	0.256155	0.682	0.56	1
Mccc1	0.0163215	0.254708	0.651	0.521	1
CG6707	0.00140224	0.254445	0.886	0.801	1
AhcyL1	0.0495857	0.254314	0.573	0.498	1
Bap60	0.00528815	0.253559	0.867	0.801	1
Idh3b	0.00147182	0.253333	0.878	0.792	1
Arl8	0.0168474	0.253313	0.565	0.44	1
Hat1	0.018265	0.253247	0.706	0.586	1
MFS16	0.0294724	0.253138	0.624	0.518	1
Fas2	0.00204562	0.252846	0.996	0.993	1
CG15118	0.0438327	0.252775	0.388	0.296	1
Trap1	0.00482166	0.25274	0.773	0.629	1
mRpL2	0.0245478	0.252659	0.835	0.772	1
Inx2	0.000565375	0.252655	0.933	0.902	1
CG1354	5.32075e-05	0.252543	0.98	0.961	0.552188
mRpS25	0.00213507	0.25253	0.898	0.805	1
CG4593	0.0227339	0.251598	0.675	0.577	1
Pomp	1.43615e-05	0.251282	0.976	0.958	0.149044
fng	0.00109126	0.251187	0.949	0.919	1
qkr58E-3	0.0210949	0.251012	0.8	0.723	1
arm	0.000491283	0.250695	0.933	0.883	1
spt4	0.0173226	0.250522	0.718	0.593	1
pic	0.0157417	0.250255	0.757	0.638	1
klar	1.06822e-05	-0.253629	0.98	0.993	0.11086
Mnt	0.0157451	-0.255331	0.796	0.801	1
pyr	0.0162735	-0.257712	0.773	0.818	1
Tom7	3.07879e-05	-0.258034	0.973	0.993	0.319517
eIF3k	1.49049e-05	-0.258928	0.996	0.987	0.154683
pcs	0.0210682	-0.259097	0.878	0.863	1
Fim	0.0194131	-0.265949	0.804	0.798	1
d4	0.0137558	-0.267906	0.922	0.912	1
fus	0.00617928	-0.268027	0.796	0.87	1
yl	0.0260826	-0.270602	0.718	0.752	1
Paip2	0.00416663	-0.272533	0.816	0.84	1
GlyP	0.0163036	-0.274	0.776	0.795	1
Sod3	0.00470222	-0.274355	0.875	0.928	1
msn	0.000378765	-0.276895	0.941	0.951	1
Rm62	8.36664e-06	-0.281889	0.992	0.99	0.086829
CG45049	0.0284893	-0.288491	0.776	0.792	1
CG34200	0.000567442	-0.29006	0.851	0.883	1
vsg	0.00122589	-0.295869	0.894	0.928	1
bru1	0.00858662	-0.296784	0.882	0.873	1
Gdh	0.0247065	-0.297012	0.875	0.857	1
Pfdn5	0.00476395	-0.297657	0.843	0.844	1
inaE	0.00283867	-0.31013	0.8	0.805	1
Flo1	0.0299965	-0.310261	0.576	0.625	1
numb	0.00966185	-0.312884	0.757	0.759	1
Cbs	0.0219792	-0.314346	0.722	0.72	1
Indy	0.00378366	-0.316964	0.827	0.863	1
CG6040	9.77388e-05	-0.319719	0.804	0.876	1
CG6966	0.0185984	-0.32171	0.725	0.713	1
CG11899	0.00855185	-0.326311	0.463	0.541	1
mew	0.0177145	-0.33193	0.843	0.831	1
CG13369	0.0123098	-0.332878	0.584	0.622	1
csw	0.0326687	-0.336533	0.537	0.577	1
kar	0.0115511	-0.33931	0.737	0.772	1
RpL39	2.43784e-48	-0.339797	1	1	2.52999e-44
Sf3b5	0.0441564	-0.340926	0.612	0.648	1
Mur2B	0.018481	-0.343148	0.29	0.375	1
crc	1.17136e-05	-0.348731	0.851	0.896	0.121564
kek5	0.00482234	-0.34948	0.906	0.951	1
GILT1	1.68231e-05	-0.354112	0.886	0.925	0.17459
BigH1	0.0081809	-0.35849	0.545	0.625	1
Jheh2	0.000851771	-0.358663	0.812	0.821	1
Btk29A	6.74008e-06	-0.364343	0.851	0.886	0.0699486
Apl	0.02194	-0.365371	0.322	0.397	1
RhoU	0.0157715	-0.365851	0.745	0.752	1
CG17816	0.0166638	-0.370389	0.463	0.541	1
CG17776	0.0011929	-0.372388	0.788	0.805	1
CG14275	0.00810671	-0.372586	0.804	0.808	1
exu	0.00161644	-0.372775	0.647	0.7	1
MRP	0.0293245	-0.372945	0.706	0.707	1
DIP-alpha	1.31249e-20	-0.374742	1	1	1.3621e-16
RpL29	2.1283e-37	-0.378397	1	1	2.20875e-33
r	0.0228167	-0.378544	0.62	0.632	1
CG31694	0.0033031	-0.378618	0.796	0.811	1
fok	2.33149e-06	-0.382071	0.961	0.964	0.0241962
CG11151	8.17093e-05	-0.383259	0.827	0.84	0.847979
CG33774	0.0146541	-0.38435	0.706	0.73	1
Pcmt	5.15547e-06	-0.385519	0.851	0.883	0.0535035
smg	0.039686	-0.38631	0.733	0.726	1
CD98hc	0.0296796	-0.390041	0.725	0.691	1
CG42566	0.00406652	-0.39109	0.91	0.899	1
CG43156	0.0179607	-0.391189	0.714	0.746	1
MtnA	0.00196474	-0.391683	0.498	0.59	1
Ubi-p5E	2.15661e-05	-0.394442	0.914	0.922	0.223813
CG11122	0.0172984	-0.39677	0.631	0.645	1
CG17124	0.0355687	-0.398136	0.643	0.678	1
Ppa	0.0015709	-0.413252	0.576	0.645	1
gcl	0.015538	-0.414885	0.529	0.567	1
Aldh	3.77453e-07	-0.418142	0.933	0.961	0.00391721
CG14231	0.0471041	-0.423688	0.584	0.583	1
Arp2	0.0301638	-0.425212	0.541	0.57	1
Rlb1	0.0429554	-0.427036	0.576	0.577	1
mrva	0.000125249	-0.428714	0.78	0.827	1
Ns3	0.0226524	-0.433163	0.467	0.528	1
CG17931	0.0325073	-0.445449	0.518	0.544	1
RtcB	0.023147	-0.446162	0.565	0.612	1
RpL41	2.03273e-74	-0.453118	1	1	2.10956e-70
aru	0.00463335	-0.45371	0.592	0.655	1
Cp38	3.85525e-06	-0.454696	0.925	0.941	0.0400098
Elp2	0.0163013	-0.462224	0.561	0.606	1
mt:ATPase6	1.07904e-07	-0.481417	0.996	1	0.00111983
CG6175	2.39135e-05	-0.487871	0.788	0.814	0.248175
Ggt-1	0.0224221	-0.490024	0.553	0.58	1
wun	0.00732432	-0.497042	0.478	0.534	1
Jabba	0.0128684	-0.513198	0.608	0.642	1
bip1	0.0238946	-0.515393	0.38	0.44	1
milt	1.1448e-05	-0.522643	0.733	0.785	0.118808
dhd	2.33877e-07	-0.541395	0.996	1	0.00242718
CG34348	0.0249759	-0.551396	0.435	0.476	1
elB	1.59604e-05	-0.55145	0.769	0.821	0.165637
Spn	2.91826e-08	-0.558294	0.925	0.948	0.000302857
wbl	0.0161089	-0.559854	0.302	0.378	1
CG13868	0.000644261	-0.561067	0.714	0.743	1
CG14036	0.00158101	-0.566162	0.506	0.59	1
fh	0.0321221	-0.573503	0.325	0.388	1
CG1136	0.0393781	-0.609614	0.384	0.433	1
CG15111	0.0180592	-0.612178	0.388	0.459	1
CG43134	1.44397e-12	-0.614706	0.953	0.984	1.49855e-08
rdog	0.024904	-0.632945	0.353	0.417	1
blot	0.0343424	-0.637585	0.416	0.459	1
Yp3	1.50378e-09	-0.639242	0.91	0.945	1.56062e-05
mav	0.000401111	-0.643087	0.42	0.518	1
mfas	6.82402e-07	-0.646238	0.478	0.642	0.00708197
CG15822	4.18937e-06	-0.654703	0.682	0.788	0.0434773
CG8180	0.0318227	-0.669525	0.341	0.397	1
Tsp66E	0.00612366	-0.674664	0.333	0.414	1
Msp300	6.84444e-10	-0.677896	0.863	0.941	7.10316e-06
T48	0.000225288	-0.687828	0.475	0.58	1
CG12084	0.029874	-0.6971	0.31	0.368	1
CG7627	0.0262341	-0.714941	0.537	0.57	1
Vm34Ca	6.87835e-15	-0.743541	0.996	1	7.13835e-11
hid	0.00359391	-0.756171	0.569	0.638	1
Men	0.00192642	-0.77246	0.333	0.43	1
Cp19	5.09715e-19	-0.774533	0.973	0.993	5.28982e-15
CG33181	6.40596e-05	-0.785002	0.267	0.417	0.66481
Yp2	5.11881e-16	-0.785722	0.992	0.997	5.3123e-12
Atac3	0.0347026	-0.791867	0.271	0.319	1
CG11674	9.32288e-05	-0.808995	0.545	0.632	0.967528
psd	0.000249107	-0.829318	0.341	0.466	1
Vm32E	1.12002e-12	-0.833906	0.871	0.961	1.16236e-08
Yp1	4.72079e-18	-0.849897	0.984	0.99	4.89924e-14
w	1.77022e-08	-0.896352	0.49	0.681	0.000183713
Vm26Ab	1.23842e-17	-0.917186	0.996	1	1.28523e-13
Ugt302C1	3.48088e-05	-0.91985	0.302	0.433	0.361245
Vm26Ac	2.7745e-07	-0.921032	0.392	0.583	0.00287938
Vm26Aa	5.63808e-22	-0.986511	0.996	1	5.8512e-18
retn	2.81733e-05	-1.06151	0.29	0.433	0.292383
Vml	1.32127e-14	-1.07415	0.714	0.873	1.37121e-10
GstE1	5.84154e-05	-1.07516	0.373	0.485	0.606235
Dec-1	2.70799e-18	-1.15032	0.584	0.824	2.81036e-14
Cyp6d2	4.00177e-08	-1.27475	0.447	0.586	0.000415304
Cp18	9.79486e-45	-1.67155	0.867	0.99	1.01651e-40
Cp16	5.2456e-39	-1.83523	0.549	0.941	5.44389e-35
Arc1	0.0102593	-1.93153	0.349	0.407	1
Cp15	4.6122e-71	-2.46524	0.996	1	4.78654e-67

## Sheet: AT MB stage 8-9
	p_val	avg_log2FC	pct.1	pct.2	p_val_adj
PRAS40	4.22448e-11	1.27888	0.856	0.768	4.38417e-07
Obp99a	3.35666e-12	0.960871	0.768	0.559	3.48354e-08
CG4627	4.64493e-07	0.862091	0.49	0.34	0.00482051
Rbp1-like	3.15099e-09	0.786776	0.518	0.326	3.2701e-05
CadN	8.43462e-10	0.776384	0.738	0.572	8.75345e-06
bdg	4.10797e-06	0.766942	0.406	0.256	0.0426325
Ae2	4.76868e-15	0.758046	0.779	0.557	4.94893e-11
Asph	8.76131e-07	0.749691	0.485	0.32	0.00909248
CG12560	4.17656e-08	0.719381	0.597	0.434	0.000433443
Arl8	6.20888e-06	0.706368	0.548	0.387	0.0644358
l(3)80Fg	1.97559e-13	0.705677	0.916	0.822	2.05027e-09
pdgy	0.000107758	0.703664	0.452	0.33	1
Sox14	8.5795e-07	0.699316	0.529	0.379	0.00890381
rost	0.00284196	0.693789	0.493	0.406	1
Uvrag	0.00663513	0.692288	0.425	0.334	1
Spt-I	8.72453e-07	0.68979	0.452	0.293	0.00905431
CG17734	1.13606e-11	0.669697	0.861	0.771	1.17901e-07
CG18428	3.40788e-05	0.648783	0.401	0.264	0.35367
Atg101	0.000268604	0.644379	0.365	0.252	1
Pnn	3.34536e-05	0.608285	0.409	0.273	0.347181
CG6770	4.99138e-28	0.602316	1	0.998	5.18005e-24
CG42676	0.0102762	0.595153	0.362	0.279	1
Gyg	5.17034e-05	0.592563	0.507	0.371	0.536578
Fas3	1.54667e-07	0.590159	0.834	0.699	0.00160514
CG14966	1.12702e-05	0.584332	0.51	0.361	0.116963
CG32486	0.00184522	0.578863	0.572	0.473	1
CG17834	2.11913e-06	0.577443	0.646	0.514	0.0219923
CG6230	0.000635121	0.575729	0.455	0.338	1
fng	0.000124576	0.573629	0.586	0.471	1
Dip-C	0.0061495	0.569513	0.343	0.256	1
Smu1	0.00364394	0.56467	0.36	0.266	1
CG1513	0.000480907	0.562659	0.455	0.33	1
nito	0.000986912	0.560562	0.409	0.309	1
Golgin245	0.000148419	0.554254	0.392	0.266	1
Hers	0.00166489	0.53783	0.703	0.617	1
vri	0.00171387	0.537133	0.523	0.406	1
rgr	0.0267745	0.536936	0.327	0.26	1
CG31729	0.00023618	0.536395	0.561	0.436	1
CalpB	1.89623e-05	0.530899	0.504	0.365	0.196791
spi	1.23367e-06	0.51831	0.561	0.4	0.012803
MCU	0.00534715	0.51623	0.403	0.309	1
eIF5	5.4396e-08	0.513091	0.779	0.631	0.000564522
Rb97D	0.00325285	0.511511	0.439	0.338	1
FoxK	1.33367e-05	0.511056	0.744	0.604	0.138408
Cypl	9.19962e-05	0.504701	0.602	0.463	0.954736
Clk	0.00246667	0.499395	0.586	0.473	1
Wbp2	3.77796e-06	0.496147	0.629	0.467	0.0392076
CG13603	0.000294015	0.495387	0.572	0.438	1
mRpL14	5.15227e-05	0.488559	0.722	0.594	0.534703
RhoGAP68F	0.00088187	0.486257	0.395	0.283	1
foxo	1.37851e-06	0.480689	0.826	0.756	0.0143062
unk	0.000135713	0.480661	0.578	0.455	1
CG10674	1.32331e-10	0.480226	0.905	0.816	1.37333e-06
CG31710	3.74213e-05	0.477052	0.589	0.467	0.388358
CG32425	4.44459e-16	0.47657	0.954	0.902	4.6126e-12
trol	1.68952e-13	0.475279	0.997	0.994	1.75339e-09
CG8485	0.00687351	0.469739	0.36	0.271	1
CG17272	0.00704981	0.466936	0.621	0.539	1
Gnpnat	0.000924986	0.466083	0.387	0.275	1
CG14220	0.00353019	0.463978	0.401	0.299	1
Dmtn	0.000795852	0.461598	0.433	0.324	1
mim	0.00627766	0.461471	0.384	0.291	1
CG5323	2.70855e-05	0.458581	0.752	0.623	0.281094
Cdk4	0.000627505	0.45628	0.597	0.486	1
Impbeta11	0.0147143	0.454109	0.335	0.25	1
CG32576	0.000371386	0.45401	0.548	0.42	1
btsz	4.14846e-06	0.453775	0.717	0.564	0.0430527
CG31998	0.00069481	0.453215	0.714	0.602	1
wol	0.000115829	0.451725	0.668	0.545	1
betaTub56D	9.08175e-14	0.450797	0.997	0.998	9.42504e-10
LIMK1	0.0479853	0.44675	0.362	0.301	1
CG8929	1.54961e-05	0.446154	0.711	0.605	0.160819
Shark	0.0497041	0.44211	0.311	0.25	1
CG17224	0.000442946	0.440151	0.46	0.357	1
Chro	1.08464e-05	0.439689	0.676	0.514	0.112564
CG5004	0.00960079	0.436465	0.499	0.4	1
Inx3	0.000940716	0.436446	0.657	0.549	1
SCOT	0.00100758	0.435246	0.597	0.498	1
CG14657	0.00433507	0.432401	0.357	0.262	1
Rbp1	2.3581e-15	0.429723	0.981	0.955	2.44724e-11
trio	0.00920104	0.429705	0.411	0.316	1
Ald1	9.68096e-06	0.429299	0.918	0.861	0.100469
yki	0.000364188	0.427566	0.586	0.461	1
mRpL54	0.000154277	0.427142	0.744	0.633	1
Bsg25D	0.0172209	0.426426	0.411	0.328	1
beat-IIIc	0.0263577	0.42594	0.409	0.34	1
RhoGAP92B	0.0493162	0.425514	0.327	0.258	1
CG16985	9.34841e-07	0.423467	0.681	0.504	0.00970178
CG12576	1.23702e-06	0.423389	0.826	0.729	0.0128378
CG31183	0.00223407	0.422252	0.36	0.262	1
CG34242	0.00258209	0.420219	0.45	0.35	1
O-fut1	0.0334405	0.417921	0.36	0.287	1
CG5028	5.55772e-08	0.417693	0.834	0.744	0.00057678
312	0.0167865	0.417597	0.376	0.293	1
CG31038	0.000989809	0.417535	0.567	0.465	1
stck	3.08559e-05	0.417522	0.774	0.664	0.320222
dbr	0.00142122	0.4173	0.422	0.307	1
Letm1	0.0121661	0.416405	0.504	0.404	1
CG6695	0.0414642	0.414972	0.33	0.271	1
Atet	0.0223833	0.413106	0.714	0.662	1
CG8321	0.00417967	0.411671	0.357	0.258	1
NK7.1	0.000534759	0.409249	0.807	0.742	1
MsrA	1.29468e-05	0.405152	0.668	0.504	0.134362
mRpL40	1.9256e-05	0.403652	0.755	0.648	0.199839
Khc-73	0.00140295	0.402185	0.673	0.572	1
Pex14	0.000555875	0.401763	0.635	0.516	1
sqz	0.0140078	0.400584	0.439	0.357	1
Fit1	0.000744205	0.400297	0.504	0.383	1
ATP7	0.0335448	0.400156	0.354	0.283	1
corto	3.82177e-06	0.39979	0.847	0.805	0.0396624
woc	4.65803e-05	0.399443	0.678	0.541	0.483411
CG8461	0.0138602	0.398778	0.428	0.342	1
Eip63E	3.27269e-06	0.396837	0.924	0.871	0.0339639
Jheh2	0.000259444	0.39626	0.722	0.629	1
Mp	0.0110226	0.393881	0.659	0.609	1
CG8036	2.19987e-08	0.393874	0.995	0.986	0.000228302
tim	0.000515256	0.393862	0.738	0.613	1
CG14969	0.00241514	0.39353	0.439	0.328	1
bowl	0.0046487	0.392085	0.455	0.365	1
CG4658	0.00188653	0.390271	0.499	0.385	1
alphaTub84D	2.99487e-06	0.389962	0.875	0.818	0.0310808
REPTOR-BP	3.86244e-08	0.389339	0.886	0.803	0.000400844
CG7739	0.00158985	0.388946	0.431	0.318	1
Trpm	2.81967e-05	0.388791	0.766	0.635	0.292625
Nct	0.00353697	0.388411	0.368	0.271	1
betaTub97EF	0.000122179	0.388343	0.785	0.748	1
l(2)gl	9.42787e-05	0.387921	0.785	0.672	0.978424
Adgf-A	0.0105154	0.386866	0.351	0.262	1
pita	0.000660695	0.38631	0.444	0.314	1
Echs1	7.21344e-18	0.38537	0.986	0.986	7.4861e-14
CG30389	0.0070865	0.384988	0.433	0.324	1
nmd	0.000136306	0.383472	0.774	0.656	1
RhoGAP15B	0.00306455	0.382441	0.7	0.615	1
mri	0.00650539	0.382043	0.444	0.352	1
Sxl	3.339e-07	0.380501	0.935	0.871	0.00346522
Prosalpha6	9.14992e-08	0.376544	0.918	0.875	0.000949579
Apf	0.00549456	0.376543	0.482	0.375	1
MICU3	0.0248247	0.376044	0.351	0.281	1
CG12935	0.00109749	0.375812	0.572	0.439	1
CG31373	0.00465812	0.375583	0.439	0.336	1
CG7065	0.00168013	0.375381	0.384	0.266	1
CG17896	0.000662118	0.374915	0.708	0.619	1
CG7611	0.00273121	0.373612	0.501	0.389	1
TyrRS-m	0.0115304	0.370365	0.433	0.334	1
Bet1	0.000865106	0.369664	0.616	0.49	1
CG5569	7.67041e-05	0.369326	0.689	0.555	0.796035
CG17233	0.0324538	0.36912	0.425	0.355	1
CG40228	5.59835e-06	0.367921	0.787	0.703	0.0580996
CHES-1-like	0.000134959	0.367404	0.91	0.863	1
Zasp52	3.12509e-05	0.367149	0.711	0.572	0.324322
CG15908	0.000965461	0.366787	0.46	0.35	1
CG5946	0.00113535	0.36667	0.755	0.67	1
Las	0.0112052	0.366593	0.471	0.369	1
l(3)neo43	0.00226977	0.365939	0.678	0.582	1
lin-52	0.00561606	0.365929	0.575	0.479	1
qtc	0.0127471	0.365705	0.7	0.633	1
CG4004	0.0133363	0.364781	0.338	0.252	1
CG9747	0.00840326	0.363035	0.591	0.521	1
Oscillin	0.0166645	0.362613	0.482	0.402	1
Cdc42	0.000344558	0.362608	0.796	0.727	1
CG44774	0.00163927	0.361917	0.722	0.594	1
Gas41	0.038935	0.361345	0.365	0.287	1
HmgD	8.32666e-07	0.360802	0.984	0.988	0.00864141
CG5590	0.000772551	0.358538	0.787	0.715	1
CG6891	9.17243e-08	0.358077	0.981	0.951	0.000951914
CG10333	0.00551525	0.357957	0.52	0.41	1
Miro	0.0176649	0.357818	0.371	0.281	1
maf-S	0.000315994	0.35768	0.809	0.748	1
Got1	0.00224948	0.357321	0.842	0.727	1
Hph	2.01659e-05	0.357253	0.638	0.486	0.209282
Bub3	0.000204083	0.35614	0.728	0.596	1
CG42359	0.00222751	0.35577	0.54	0.432	1
CG3638	0.00863076	0.355046	0.64	0.561	1
Cdk7	0.0417078	0.354817	0.341	0.268	1
DMAP1	0.0113344	0.354757	0.439	0.344	1
CG11699	2.86521e-07	0.354724	0.905	0.844	0.00297352
CG42671	0.002913	0.354014	0.578	0.475	1
Inx7	0.00497309	0.352789	0.662	0.607	1
l(3)73Ah	0.00248	0.351998	0.591	0.484	1
CG7430	5.7169e-08	0.350812	0.905	0.834	0.0005933
p130CAS	0.000936517	0.35048	0.559	0.434	1
Ide	0.0460229	0.3495	0.411	0.348	1
Sap130	0.00050015	0.349469	0.417	0.289	1
CG10283	2.11507e-05	0.348752	0.891	0.807	0.219502
Adk3	0.000787931	0.348485	0.575	0.447	1
sturkopf	0.000556029	0.347465	0.602	0.453	1
Prosbeta4	2.49895e-08	0.34696	0.981	0.963	0.000259341
Prp8	0.00212122	0.346756	0.719	0.604	1
Galphas	0.000122214	0.345873	0.638	0.502	1
melt	0.00543878	0.345307	0.466	0.363	1
Prosalpha3	8.46826e-10	0.34302	0.956	0.928	8.78836e-06
CG7379	0.0142423	0.34129	0.398	0.312	1
yata	0.012398	0.340307	0.341	0.254	1
Rpt3	2.34504e-07	0.339929	0.91	0.873	0.00243368
arr	0.00111935	0.338981	0.414	0.301	1
HnRNP-K	4.54756e-06	0.338856	0.837	0.752	0.0471946
kuz	0.00220267	0.336736	0.929	0.906	1
prod	0.00151677	0.336129	0.499	0.371	1
Mnn1	0.000656139	0.335256	0.673	0.566	1
CG5346	0.00479245	0.333713	0.529	0.418	1
ND-42	5.81912e-06	0.333613	0.902	0.85	0.0603908
Zyx	0.00448966	0.332137	0.687	0.615	1
caps	0.00155599	0.331896	0.817	0.766	1
CG5380	0.038416	0.331645	0.422	0.348	1
Cals	0.00704268	0.331462	0.796	0.732	1
MICU1	0.0219482	0.330666	0.52	0.416	1
Tspo	0.000271746	0.329766	0.749	0.668	1
sdk	4.21753e-05	0.329199	0.913	0.869	0.437696
LanA	0.000185506	0.329143	0.929	0.869	1
CG2116	0.0159023	0.328295	0.392	0.305	1
EndoG	0.0100486	0.327371	0.373	0.273	1
DIP1	0.00021272	0.327014	0.722	0.59	1
CG12535	0.0362984	0.326854	0.447	0.352	1
glo	7.64689e-06	0.325909	0.896	0.818	0.0793594
Upf1	0.0089795	0.324992	0.553	0.459	1
hfp	0.000121554	0.324832	0.687	0.57	1
GCC88	0.0291749	0.324784	0.338	0.266	1
Ythdc1	0.00232088	0.324275	0.373	0.266	1
CG12213	0.0153301	0.324037	0.371	0.277	1
CG10365	0.00721758	0.323549	0.725	0.646	1
Ugt317A1	0.00883177	0.323359	0.45	0.363	1
p24-1	0.00833307	0.322587	0.534	0.438	1
CG3337	0.00293675	0.322561	0.488	0.381	1
Idh3b	7.27497e-07	0.321811	0.845	0.746	0.00754996
lolal	1.34057e-07	0.32164	0.948	0.934	0.00139124
E(spl)mbeta-HLH	0.0119109	0.321503	0.937	0.904	1
Hrs	0.0321718	0.321285	0.384	0.307	1
EMC1	0.000958475	0.32	0.733	0.648	1
Ziz	0.000457864	0.319623	0.678	0.576	1
CG33695	0.0272802	0.319101	0.406	0.322	1
CG33303	5.93659e-07	0.318737	0.872	0.844	0.006161
HIPP1	0.00140513	0.318259	0.646	0.506	1
alphaTub84B	5.44742e-07	0.3177	0.995	0.994	0.00565333
dj-1beta	4.86295e-05	0.317273	0.902	0.848	0.504677
Mob3	0.0121048	0.316677	0.523	0.414	1
pico	0.000382193	0.316165	0.891	0.805	1
ct	0.00012705	0.314997	0.85	0.777	1
Jafrac2	0.00598733	0.314801	0.605	0.516	1
Drak	6.59958e-05	0.313475	0.948	0.906	0.684905
Syx16	0.0272634	0.313395	0.471	0.383	1
fra	0.00105516	0.313375	0.856	0.783	1
Gmd	0.0267896	0.313368	0.349	0.277	1
CG15432	0.00421228	0.31297	0.463	0.35	1
ps	4.03481e-08	0.312794	0.984	0.955	0.000418732
CG3558	0.0190235	0.312638	0.466	0.381	1
cpo	0.010162	0.312517	0.771	0.678	1
CG9240	0.0148746	0.312462	0.678	0.59	1
QIL1	0.000121546	0.312211	0.896	0.828	1
chrb	0.0484779	0.311727	0.64	0.592	1
ATPsynCF6	2.09013e-16	0.311694	0.992	1	2.16914e-12
Cam	3.64299e-09	0.31116	1	1	3.7807e-05
FER	0.000230549	0.311105	0.602	0.451	1
CG7083	0.0177533	0.310934	0.414	0.324	1
mxt	0.0387323	0.310384	0.55	0.486	1
CG7453	0.0172309	0.309559	0.613	0.537	1
dgt2	0.0379463	0.30949	0.504	0.406	1
CG3726	9.84108e-05	0.309402	0.937	0.887	1
l(1)G0196	0.0193566	0.309392	0.643	0.574	1
porin	1.74207e-15	0.309285	0.997	1	1.80792e-11
Met	0.0130973	0.309124	0.518	0.434	1
LanB2	0.00423684	0.307978	0.858	0.791	1
key	0.0257878	0.307892	0.452	0.369	1
Npl4	0.00343274	0.307272	0.569	0.463	1
Rim2	0.0135652	0.306525	0.515	0.422	1
C3G	0.0107963	0.306117	0.395	0.299	1
CG3662	0.000306812	0.306016	0.875	0.842	1
Pis	0.00108074	0.305753	0.586	0.477	1
UQCR-C1	1.30908e-10	0.305675	0.965	0.934	1.35856e-06
mRpL41	0.00315622	0.305622	0.733	0.664	1
CG10555	0.00210823	0.305169	0.556	0.424	1
Prosbeta1	5.9261e-08	0.305159	0.962	0.953	0.000615011
CG13014	0.0238499	0.305014	0.589	0.523	1
PlexB	0.00592519	0.305	0.635	0.535	1
Sep2	0.000605256	0.303561	0.757	0.629	1
Fbl6	0.01397	0.303092	0.477	0.379	1
TfIIA-S	0.00234268	0.302547	0.787	0.764	1
CG34126	0.00814616	0.302356	0.384	0.295	1
SdhA	0.0039443	0.301873	0.785	0.717	1
Fas2	7.44633e-05	0.301609	0.896	0.832	0.77278
Dg	4.54521e-05	0.301459	0.959	0.881	0.471702
baz	0.0109854	0.301319	0.866	0.801	1
Adf1	0.0311558	0.300553	0.602	0.523	1
CG3061	0.0258748	0.299685	0.439	0.355	1
CG33229	0.0116702	0.299662	0.831	0.783	1
CG7133	0.00341841	0.299413	0.61	0.504	1
Sec16	0.0363784	0.299155	0.542	0.443	1
CG10466	0.0281895	0.298588	0.338	0.258	1
Ect3	0.017192	0.298315	0.823	0.771	1
mRpS34	0.0151764	0.297876	0.714	0.633	1
muc	0.0302008	0.296984	0.665	0.596	1
Rga	0.0323242	0.295921	0.714	0.676	1
CG7564	0.0125329	0.295906	0.428	0.338	1
bocks	0.044291	0.295326	0.417	0.348	1
CycY	0.0398267	0.29518	0.515	0.436	1
Fer1HCH	7.07264e-09	0.295063	0.997	0.986	7.33998e-05
sfl	0.000351591	0.294467	0.561	0.416	1
CG10395	0.0487527	0.294185	0.605	0.533	1
TER94	2.73208e-07	0.294168	0.926	0.867	0.00283535
Alas	0.0220946	0.294123	0.597	0.525	1
ND-15	4.4053e-06	0.294104	0.929	0.881	0.0457182
ena	0.000535363	0.293967	0.88	0.826	1
Coq7	0.00379844	0.293796	0.695	0.592	1
CG31648	0.00578779	0.293743	0.49	0.379	1
Trf	0.0408771	0.292793	0.599	0.535	1
CG9662	0.00296429	0.292745	0.725	0.648	1
Usp2	0.00452033	0.292476	0.635	0.537	1
TMS1	0.00365526	0.292365	0.706	0.641	1
Fkbp12	2.75539e-14	0.292016	1	0.998	2.85954e-10
scrib	0.00429503	0.291798	0.771	0.686	1
CG6674	0.0149275	0.291554	0.398	0.303	1
Fs	0.00528311	0.291387	0.842	0.771	1
zip	1.78717e-05	0.290989	0.973	0.908	0.185473
CG12259	0.0397165	0.290913	0.354	0.279	1
Idh3a	3.63066e-08	0.290381	0.956	0.953	0.00037679
Mpp6	0.0319832	0.290148	0.531	0.439	1
CG9003	0.0414046	0.290119	0.54	0.465	1
Hr78	0.000719156	0.289656	0.695	0.57	1
mRpS6	0.00541339	0.288968	0.777	0.719	1
Ist1	0.00944916	0.287314	0.531	0.439	1
His3.3A	2.41369e-05	0.286819	0.965	0.951	0.250493
CG8531	0.00931145	0.286776	0.719	0.619	1
CG5059	0.00638394	0.286734	0.728	0.668	1
Abi	0.00528118	0.286417	0.447	0.336	1
Rpn10	0.00200341	0.286286	0.809	0.729	1
mRpL23	0.00106532	0.286177	0.831	0.811	1
ATPsynO	6.52482e-12	0.286027	0.995	0.988	6.77146e-08
N	1.0558e-06	0.285995	0.992	0.99	0.0109571
Rpi	2.67244e-06	0.285665	0.973	0.955	0.0277346
Rpt2	0.00645138	0.285477	0.744	0.668	1
kay	0.00471341	0.285304	0.749	0.65	1
wdb	0.00312587	0.283922	0.864	0.797	1
RFeSP	1.24694e-08	0.283769	0.965	0.959	0.000129408
COX7A	4.66668e-11	0.283544	0.995	0.984	4.84308e-07
Ubr1	0.000301191	0.28347	0.744	0.646	1
CG9330	0.00201996	0.283223	0.777	0.713	1
CG5902	0.00270249	0.28292	0.673	0.586	1
bonsai	8.63145e-05	0.282829	0.842	0.779	0.895772
heph	0.00303752	0.282813	0.861	0.809	1
eIF3d1	4.43705e-14	0.282181	0.997	0.996	4.60477e-10
ball	0.00269696	0.281592	0.52	0.416	1
InR	0.0041036	0.280862	0.916	0.842	1
OstDelta	0.0223052	0.280635	0.801	0.756	1
smt3	1.07103e-09	0.280006	0.997	0.998	1.11152e-05
UQCR-Q	5.08983e-10	0.279543	0.989	0.99	5.28223e-06
CG11857	0.0146551	0.279475	0.624	0.539	1
l(3)L1231	0.000453421	0.278711	0.905	0.875	1
Rho1	3.04759e-06	0.278544	0.959	0.924	0.0316279
dos	0.00970516	0.278508	0.736	0.646	1
Rpt1	0.000359896	0.278473	0.869	0.811	1
CG12929	0.0245876	0.278294	0.417	0.34	1
Patronin	0.00917206	0.277802	0.52	0.434	1
MagR	0.0181725	0.277442	0.714	0.625	1
Men-b	0.000102608	0.277436	0.853	0.766	1
Atg8a	4.03234e-09	0.27721	0.975	0.971	4.18476e-05
REPTOR	0.00172893	0.275356	0.932	0.863	1
Aldh-III	0.028068	0.275248	0.379	0.297	1
Nup93-1	0.0436635	0.274941	0.61	0.541	1
Ire1	0.0404643	0.274611	0.406	0.324	1
MTA1-like	0.0400157	0.274605	0.485	0.41	1
mRpL17	0.00933433	0.274577	0.755	0.689	1
CSN8	0.00587311	0.274499	0.717	0.613	1
Six4	1.33447e-07	0.273953	0.975	0.967	0.00138491
Prosbeta7	0.000145363	0.273781	0.88	0.818	1
CG3902	8.69416e-05	0.273242	0.921	0.842	0.90228
CG16903	0.00163801	0.272746	0.638	0.516	1
betaGlu	0.00400344	0.272487	0.455	0.336	1
Dap160	0.0421973	0.272434	0.327	0.256	1
CG13365	0.00105626	0.272359	0.744	0.639	1
Tmhs	0.01402	0.272159	0.796	0.754	1
Not11	0.0402471	0.271925	0.512	0.443	1
mRpL3	0.0070639	0.2717	0.793	0.75	1
sno	0.00770883	0.271181	0.706	0.627	1
CG7484	0.00254666	0.270583	0.659	0.564	1
mRpL18	0.0441934	0.270147	0.662	0.596	1
Rab11	7.5119e-05	0.270084	0.94	0.898	0.779585
lig	0.00221121	0.269615	0.875	0.789	1
14-3-3epsilon	5.77549e-09	0.269267	0.997	0.994	5.99381e-05
Ctl2	0.000981566	0.269104	0.76	0.65	1
Ndf	2.50757e-05	0.268164	0.913	0.875	0.260235
CG34159	0.0099953	0.268064	0.771	0.695	1
wap	0.00282721	0.267646	0.692	0.57	1
PIG-K	0.00725172	0.267644	0.54	0.424	1
Cdep	0.0303674	0.2671	0.51	0.42	1
TSG101	0.0217034	0.266971	0.504	0.428	1
mys	0.00224166	0.266947	0.845	0.748	1
Adar	0.0180553	0.266878	0.496	0.42	1
CtsB1	2.19564e-06	0.265501	0.962	0.961	0.0227863
Graf	0.0222056	0.265319	0.569	0.484	1
CG6191	0.00137435	0.264867	0.7	0.605	1
ND-49	0.000379499	0.264715	0.926	0.869	1
Kcmf1	0.0178312	0.264538	0.537	0.439	1
drpr	0.0215256	0.263966	0.864	0.781	1
dlg1	2.38506e-06	0.26389	0.959	0.943	0.0247522
CG4972	0.045012	0.263769	0.744	0.674	1
mRpL27	0.00104899	0.263413	0.796	0.742	1
Got2	0.0256007	0.263381	0.815	0.736	1
CG7556	0.0108917	0.26324	0.698	0.623	1
CG32772	0.00295418	0.262899	0.752	0.65	1
Gadd45	0.00776554	0.262884	0.668	0.592	1
be	0.0253779	0.262857	0.668	0.588	1
Plod	1.42189e-07	0.262744	0.995	0.994	0.00147564
CG1316	0.00822166	0.262701	0.564	0.457	1
Vha44	1.76513e-06	0.262494	0.951	0.938	0.0183185
CG3776	0.00534671	0.262068	0.777	0.668	1
BCAS2	0.0107399	0.261889	0.58	0.473	1
nuf	0.0124864	0.261735	0.605	0.496	1
Kr-h1	0.0163375	0.261707	0.376	0.295	1
rump	0.00337663	0.261451	0.837	0.75	1
Syx7	0.00433081	0.261287	0.575	0.459	1
COX5A	2.02472e-09	0.261161	0.997	0.99	2.10125e-05
Prx3	0.000697154	0.261091	0.861	0.811	1
Scm	0.0218395	0.260402	0.411	0.32	1
Hel25E	0.000295981	0.259674	0.913	0.895	1
Alg-2	4.30904e-06	0.258809	0.951	0.932	0.0447192
dtn	0.0173099	0.257764	0.36	0.273	1
CG32147	0.0388491	0.256491	0.485	0.395	1
for	0.000193753	0.256277	0.896	0.859	1
Zdhhc8	0.0187849	0.255285	0.681	0.582	1
CG13220	0.000452431	0.25495	0.834	0.746	1
Ephrin	0.00955469	0.254682	0.526	0.418	1
gbb	0.0181131	0.254654	0.512	0.416	1
vari	0.0182931	0.253867	0.703	0.605	1
Egfr	0.000171139	0.253614	0.899	0.809	1
AGO3	0.0446285	0.25352	0.493	0.398	1
eIF3b	4.28153e-10	0.253448	0.986	0.977	4.44338e-06
CG17883	0.00962089	0.252297	0.725	0.641	1
Imp	1.14347e-05	0.252149	0.997	0.979	0.118669
Fkbp59	3.68278e-06	0.251252	0.943	0.92	0.0382198
BCL7-like	0.0100693	0.250592	0.545	0.426	1
hts	0.00100858	0.250536	0.817	0.729	1
Tctp	4.25096e-30	-0.250801	1	1	4.41164e-26
CG43759	0.019526	-0.250897	0.749	0.777	1
CG9065	0.0477065	-0.251146	0.73	0.764	1
CG3756	0.0436557	-0.252094	0.572	0.615	1
Cad99C	0.0431384	-0.252155	0.452	0.498	1
Atox1	0.00638395	-0.253283	0.534	0.6	1
Pfdn5	0.000159682	-0.253801	0.853	0.877	1
RpI12	0.0463259	-0.256759	0.61	0.637	1
PCNA	0.000761347	-0.257515	0.782	0.84	1
Iris	0.0309949	-0.264461	0.466	0.523	1
Ubi-p5E	4.01591e-06	-0.265155	0.861	0.92	0.0416771
Surf6	0.000344485	-0.265651	0.853	0.879	1
Dad	0.0464795	-0.267648	0.542	0.584	1
CG32365	0.0229957	-0.273677	0.417	0.482	1
wisp	0.0015911	-0.274621	0.616	0.684	1
NO66	0.0197214	-0.275443	0.714	0.717	1
Spn	0.00258279	-0.278221	0.831	0.83	1
mRpS33	0.00947665	-0.279417	0.714	0.732	1
Cp38	1.03397e-06	-0.28432	0.872	0.922	0.0107306
Ubc6	0.0463659	-0.285511	0.629	0.65	1
CG11200	0.00954181	-0.285825	0.725	0.766	1
CG33774	0.00122702	-0.288134	0.654	0.695	1
Hat1	0.043259	-0.291087	0.401	0.459	1
CG6175	0.00464732	-0.291545	0.763	0.791	1
CG3165	0.0468642	-0.292631	0.458	0.498	1
Ptp10D	0.015435	-0.293749	0.381	0.451	1
CG7627	0.00980905	-0.295145	0.488	0.543	1
exu	0.00395307	-0.300978	0.594	0.658	1
swa	0.0289878	-0.303514	0.433	0.477	1
CG43886	0.00685973	-0.303834	0.401	0.471	1
Tfb1	0.0154005	-0.304056	0.61	0.652	1
Mybbp1A	0.0143384	-0.30469	0.534	0.566	1
mrva	0.0214668	-0.305041	0.858	0.869	1
CG16753	0.0213698	-0.306987	0.496	0.539	1
Dyrk2	0.00144962	-0.310157	0.411	0.498	1
CG12288	0.00106158	-0.312106	0.616	0.695	1
Mcm2	0.0283958	-0.315247	0.311	0.375	1
CG8064	0.0455555	-0.31607	0.431	0.488	1
Claspin	0.00480791	-0.316117	0.401	0.494	1
Rtnl1	6.07284e-07	-0.31867	0.926	0.955	0.0063024
CG11151	5.9818e-06	-0.318698	0.817	0.859	0.0620791
CG13926	0.0033367	-0.321867	0.515	0.576	1
Paics	5.52056e-05	-0.325804	0.845	0.885	0.572924
CG11674	0.00504872	-0.327989	0.553	0.609	1
mt:ATPase6	3.71986e-05	-0.330753	1	1	0.386047
Lar	0.0080472	-0.331245	0.534	0.588	1
Smn	0.0387701	-0.332362	0.458	0.52	1
Hsp23	0.000206898	-0.33244	0.858	0.887	1
fs(1)Ya	0.0337117	-0.33501	0.264	0.312	1
RpL29	1.33549e-47	-0.338426	1	1	1.38597e-43
RpL39	3.0518e-58	-0.339039	1	1	3.16716e-54
CG3402	0.0464413	-0.340262	0.381	0.418	1
CG3542	0.0129978	-0.341	0.414	0.492	1
CG10463	0.0395171	-0.342762	0.447	0.486	1
CG6983	0.0182962	-0.343853	0.496	0.543	1
cal1	0.0358114	-0.344142	0.319	0.371	1
GILT1	2.50752e-07	-0.344956	0.864	0.889	0.00260231
sosie	2.66838e-05	-0.344971	0.828	0.875	0.276925
Men	0.00342182	-0.346007	0.629	0.695	1
Rm62	2.40513e-12	-0.349446	0.992	0.998	2.49605e-08
CG17931	0.00862563	-0.351549	0.42	0.475	1
CG1943	1.09639e-05	-0.351607	0.725	0.793	0.113783
Elp2	0.0146191	-0.351909	0.58	0.605	1
CG1218	0.0429882	-0.357037	0.409	0.467	1
Acf	0.0263341	-0.358846	0.428	0.48	1
Hel89B	0.0160851	-0.35909	0.305	0.371	1
nst	0.0228664	-0.360771	0.572	0.58	1
Lst8	0.00958466	-0.362608	0.46	0.521	1
cdi	3.48682e-05	-0.362825	0.599	0.711	0.361862
CG14036	4.57436e-05	-0.363258	0.496	0.607	0.474727
fok	2.42065e-07	-0.36361	0.94	0.969	0.00251215
CG5789	0.0102709	-0.366461	0.474	0.533	1
Hsp70Ab	0.0246307	-0.366927	0.485	0.521	1
CG17816	0.000360309	-0.367363	0.523	0.623	1
CG34250	0.0246579	-0.37743	0.51	0.531	1
Desat1	9.94439e-09	-0.377783	0.902	0.941	0.000103203
Cp110	0.00905632	-0.385828	0.384	0.459	1
Reph	0.0107172	-0.392654	0.387	0.434	1
CG9246	0.00143373	-0.394888	0.621	0.674	1
peb	1.10579e-06	-0.395881	0.899	0.926	0.0114759
mRpL34	0.00398845	-0.397271	0.425	0.5	1
dup	0.0295511	-0.397685	0.335	0.393	1
CG9143	0.00801219	-0.400145	0.613	0.627	1
Jabba	7.9291e-05	-0.404058	0.556	0.648	0.822882
Fen1	0.0290945	-0.409371	0.278	0.338	1
Cyp6a19	0.00503002	-0.41566	0.286	0.367	1
Fdx1	0.0142311	-0.416572	0.425	0.482	1
Cbs	0.0236439	-0.422126	0.474	0.527	1
RpL41	3.32927e-87	-0.427306	1	1	3.45511e-83
CrebA	0.0345824	-0.431334	0.373	0.418	1
CG10527	0.00133712	-0.43302	0.395	0.479	1
Syx18	0.00460816	-0.435478	0.327	0.406	1
Pabp2	2.82596e-07	-0.435991	0.793	0.857	0.00293278
r	0.00162845	-0.436263	0.597	0.654	1
CG33181	0.00490128	-0.441453	0.324	0.398	1
CG14275	0.041002	-0.443252	0.627	0.627	1
Cyp18a1	0.000573358	-0.444852	0.583	0.646	1
lds	0.0228505	-0.446624	0.381	0.432	1
CG3008	0.0462273	-0.447985	0.341	0.391	1
Hsp26	2.79879e-14	-0.452084	0.997	0.998	2.90459e-10
DnaJ-1	1.04201e-08	-0.454841	0.837	0.889	0.00010814
shv	0.00303223	-0.455232	0.398	0.469	1
Pcd	0.00113785	-0.456205	0.357	0.449	1
CG4612	0.0165169	-0.461779	0.48	0.51	1
MED6	0.00832431	-0.467956	0.409	0.471	1
CG3168	0.00347174	-0.488208	0.267	0.354	1
Sod3	3.69057e-09	-0.499934	0.804	0.924	3.83007e-05
CG43134	3.67907e-16	-0.508122	0.946	0.979	3.81814e-12
Nep1	0.000291927	-0.510491	0.297	0.406	1
Ccdc85	0.0314669	-0.511287	0.401	0.434	1
Yp3	6.03132e-09	-0.51141	0.913	0.943	6.25931e-05
eIF6	6.57502e-05	-0.530625	0.708	0.758	0.682355
CG33156	0.00599528	-0.545354	0.319	0.387	1
nom	0.0389588	-0.546646	0.267	0.312	1
Reg-5	0.00203903	-0.550256	0.425	0.496	1
frj	0.0084663	-0.553232	0.264	0.332	1
psd	1.06684e-06	-0.554011	0.42	0.568	0.0110716
milt	0.000154804	-0.554139	0.777	0.768	1
bip1	0.0411327	-0.557775	0.264	0.314	1
CG11353	0.0207811	-0.563193	0.251	0.316	1
EMC2A	0.0227154	-0.570713	0.311	0.359	1
CG13369	9.33007e-07	-0.57503	0.559	0.672	0.00968275
Apl	0.0108225	-0.576735	0.3	0.371	1
bond	1.12822e-05	-0.583728	0.349	0.479	0.117087
CG10337	0.00207964	-0.591373	0.275	0.369	1
Rbf	0.0116687	-0.596426	0.401	0.457	1
CG18190	0.000388623	-0.597707	0.422	0.514	1
Dip-B	7.54169e-05	-0.601607	0.392	0.5	0.782677
CG4594	0.0109209	-0.605776	0.27	0.326	1
Vm34Ca	1.31e-18	-0.607185	1	1	1.35952e-14
Vm32E	1.76791e-13	-0.611966	0.888	0.949	1.83474e-09
CG43313	2.72541e-05	-0.616147	0.493	0.605	0.282843
nrv2	0.00310461	-0.618227	0.327	0.404	1
Sptr	0.00141455	-0.627537	0.286	0.365	1
veil	0.00241431	-0.632651	0.338	0.414	1
olf186-F	0.00433476	-0.632757	0.395	0.453	1
blot	0.00149114	-0.632872	0.414	0.486	1
Hsp68	7.37252e-09	-0.637853	0.722	0.803	7.65121e-05
kek5	0.0214688	-0.665739	0.757	0.75	1
CG7091	0.000508099	-0.684492	0.262	0.355	1
Vm26Ab	4.98955e-22	-0.708557	1	1	5.17816e-18
GstE1	2.12659e-05	-0.726771	0.365	0.467	0.220698
retn	3.1307e-06	-0.758449	0.253	0.398	0.0324905
Vml	2.6054e-24	-0.77974	0.673	0.895	2.70388e-20
Msp300	3.58771e-20	-0.861592	0.85	0.932	3.72333e-16
CG5326	1.09648e-12	-0.863376	0.51	0.699	1.13792e-08
Cp19	7.09959e-31	-0.886696	0.965	0.996	7.36795e-27
Dec-1	4.22091e-20	-0.900463	0.548	0.768	4.38046e-16
Vm26Aa	9.28187e-38	-0.905807	0.997	1	9.63273e-34
Yp2	1.2141e-25	-1.03254	0.992	1	1.25999e-21
Vm26Ac	5.36049e-12	-1.07562	0.349	0.545	5.56312e-08
Yp1	2.11956e-41	-1.3234	0.989	1	2.19968e-37
Arc1	0.00110757	-1.34207	0.346	0.43	1
Obp44a	3.45886e-07	-1.42507	0.267	0.406	0.00358961
Cp16	1.00897e-56	-1.74798	0.578	0.922	1.04711e-52
Cp18	2.00219e-80	-1.83957	0.866	0.998	2.07787e-76
Cp15	7.9287e-117	-2.41934	1	1	8.22841e-113

## Sheet: PT stage 7-9
	p_val	avg_log2FC	pct.1	pct.2	p_val_adj
Obp99a	0.0172301	2.0558	0.417	0.269	1
RabX6	0.0049258	1.40228	0.55	0.327	1
Cyp6a23	0.00440814	1.30905	0.567	0.394	1
Ibf2	0.000526154	1.10156	0.633	0.385	1
Mp	0.00423315	1.07767	0.6	0.423	1
CG33099	0.0131049	1.07214	0.633	0.462	1
RhoGAP92B	0.00186354	1.05794	0.633	0.394	1
CG5004	0.00556143	0.995384	0.65	0.5	1
DAAM	0.0133767	0.993527	0.567	0.365	1
Vps36	0.0144706	0.987898	0.55	0.375	1
CIA30	0.00284292	0.972104	0.667	0.462	1
IntS1	0.0161121	0.936344	0.45	0.26	1
Snx21	0.0191106	0.930664	0.583	0.413	1
CG15356	0.0410877	0.904195	0.45	0.288	1
Fas3	0.00610859	0.89786	0.75	0.606	1
Ae2	3.37949e-05	0.874513	0.883	0.567	0.350723
CG13390	0.0489559	0.870104	0.567	0.462	1
CG8229	0.00128424	0.866993	0.717	0.462	1
Ack-like	0.0410613	0.865208	0.467	0.308	1
CG15529	0.0127167	0.860142	0.433	0.25	1
Mcm10	0.038939	0.857881	0.483	0.327	1
PRAS40	0.0152439	0.854096	0.933	0.894	1
betaTub97EF	0.000584299	0.819294	0.883	0.702	1
CG31038	9.93194e-05	0.819121	0.717	0.423	1
cib	0.00951321	0.812315	0.967	0.942	1
Col4a1	0.0437606	0.806856	0.833	0.75	1
trol	1.45223e-05	0.797557	0.983	0.952	0.150713
Sox14	0.00582348	0.776629	0.8	0.625	1
Wbp2	0.000496645	0.776047	0.867	0.673	1
Trax	0.0272575	0.771463	0.633	0.433	1
Atg4b	0.0038244	0.764141	0.75	0.548	1
tyn	0.0130666	0.758945	0.5	0.288	1
NitFhit	0.0157508	0.752347	0.45	0.25	1
CG5181	0.0352883	0.751059	0.683	0.567	1
Fit1	0.0019083	0.739689	0.733	0.529	1
dbr	0.0385135	0.736393	0.617	0.423	1
dgt1	0.0260209	0.735902	0.65	0.433	1
CG16721	0.0190851	0.732067	0.683	0.519	1
wgn	0.0416477	0.726907	0.433	0.279	1
Ist1	0.00446697	0.725714	0.783	0.529	1
CG32486	0.0178716	0.722888	0.75	0.615	1
TBCB	0.000529096	0.715497	0.8	0.644	1
CG5569	0.000139009	0.71074	0.917	0.788	1
Pis	0.00725763	0.702218	0.8	0.654	1
Spn55B	0.0278236	0.695257	0.6	0.423	1
AdamTS-A	0.0120754	0.688141	0.833	0.644	1
CG44476	0.000186487	0.686615	0.9	0.779	1
CG5188	0.0210221	0.676939	0.533	0.327	1
CG14275	0.0418144	0.672195	0.65	0.462	1
CG4619	0.0372823	0.671497	0.55	0.385	1
CG7739	0.0138618	0.669988	0.65	0.462	1
ORMDL	0.0345462	0.668092	0.65	0.49	1
slim	0.000867006	0.658703	0.75	0.538	1
Tre1	0.0384529	0.658699	0.95	0.808	1
Inx7	0.0212954	0.658084	0.767	0.702	1
TM9SF3	0.0112018	0.654878	0.75	0.606	1
p24-1	0.0170481	0.654602	0.767	0.606	1
Mthfs	0.0180253	0.646281	0.517	0.308	1
ck	0.0229401	0.645628	0.417	0.25	1
CG17834	0.00373418	0.645514	0.933	0.779	1
SCOT	0.0268245	0.640691	0.75	0.635	1
CG32638	0.035392	0.638548	0.483	0.308	1
Pli	0.00568512	0.6315	0.933	0.865	1
Oat	0.00201488	0.630785	0.983	0.942	1
mRpL51	0.00363654	0.629784	0.95	0.885	1
yki	0.00352099	0.628296	0.717	0.577	1
CG10184	0.0102893	0.628008	0.767	0.596	1
CG8034	0.00993368	0.619073	0.85	0.75	1
Coq9	0.0016931	0.618508	0.717	0.442	1
AdenoK	0.0139677	0.617975	0.767	0.721	1
Vinc	0.0198236	0.613132	0.567	0.394	1
CG9098	0.0299356	0.612256	0.517	0.337	1
Myo31DF	0.0342887	0.61025	0.533	0.356	1
Tgt	0.0157608	0.607268	0.55	0.365	1
CG12007	0.00968538	0.603964	0.567	0.327	1
Pdhb	4.00819e-07	0.602214	0.967	0.923	0.0041597
CHES-1-like	0.0168531	0.596989	0.983	0.933	1
capt	0.014121	0.592279	0.917	0.837	1
CG9008	0.0464534	0.586771	0.683	0.577	1
Mpc1	0.000876684	0.586618	0.95	0.856	1
cpo	0.0250909	0.583366	0.9	0.788	1
Su(dx)	0.0285907	0.58209	0.783	0.702	1
dind	0.0416043	0.578495	0.65	0.51	1
CG10038	0.0362612	0.578426	0.55	0.413	1
Usp14	0.00712926	0.570085	0.867	0.779	1
MED4	0.0472552	0.563458	0.55	0.365	1
SCaMC	0.0152976	0.559452	0.833	0.779	1
CG8578	0.0142156	0.559365	0.7	0.558	1
CG17734	0.0104516	0.559195	0.983	0.952	1
mRpL32	0.0201399	0.556204	0.817	0.692	1
FoxK	0.0395462	0.555991	0.8	0.702	1
alphaTub84D	0.000960234	0.554561	0.95	0.913	1
Irp-1A	0.00870213	0.553967	0.85	0.683	1
CG31793	0.0245855	0.551798	0.567	0.365	1
Swim	0.000120111	0.544359	1	0.942	1
CG5028	0.000316538	0.543764	0.95	0.885	1
Naprt	0.020528	0.543531	0.85	0.625	1
Coq7	0.00617428	0.54158	0.867	0.721	1
l(3)02640	0.0246939	0.532918	0.867	0.702	1
CalpB	0.0134711	0.525081	0.783	0.615	1
hfp	0.0302061	0.524	0.867	0.769	1
Cdk7	0.0474486	0.522783	0.483	0.317	1
Prosalpha3	4.88868e-05	0.522324	1	0.99	0.507348
CG40228	0.00704477	0.515931	0.9	0.856	1
CG11722	0.0155889	0.515834	0.883	0.75	1
HSPC300	0.0296686	0.513235	0.733	0.558	1
REPTOR-BP	0.00263733	0.510972	0.933	0.894	1
CG8206	0.037571	0.508272	0.733	0.596	1
CG5708	0.0322815	0.507921	0.767	0.596	1
stas	0.00777664	0.507727	0.833	0.75	1
Sirt1	0.0161287	0.500735	0.883	0.798	1
Smg5	0.0372906	0.494937	0.867	0.808	1
Sps1	0.0134936	0.494712	0.933	0.923	1
mRpL14	0.0208583	0.49308	0.817	0.769	1
RnpS1	0.0182073	0.490472	0.783	0.673	1
Hs6st	0.0478282	0.487199	0.583	0.394	1
CG8036	0.00165481	0.485742	0.983	0.942	1
Rpt2	0.00155359	0.476631	0.967	0.865	1
TfIIA-L	0.00927678	0.475727	0.867	0.779	1
Rpt4	0.00248599	0.474252	0.967	0.846	1
CG17883	0.00381651	0.47389	0.917	0.788	1
Rbp1	3.80647e-05	0.472597	1	0.99	0.395036
mRpS16	0.0017024	0.471536	0.95	0.933	1
plx	0.0398958	0.469226	0.617	0.413	1
dre4	0.0433664	0.468182	0.817	0.683	1
P5CDh1	0.0115479	0.467733	0.933	0.798	1
fzr	0.00356573	0.465233	0.867	0.808	1
CG4666	0.012877	0.465093	0.967	0.952	1
Hesr	0.0152411	0.463643	0.667	0.462	1
CG5969	0.0183858	0.463269	0.95	0.837	1
Tspo	0.0316643	0.463229	0.867	0.856	1
CG11791	0.00976383	0.462911	0.95	0.865	1
Uev1A	2.63874e-05	0.459987	0.983	0.971	0.273849
CG3662	0.00273776	0.459237	1	0.971	1
Idh	0.0136336	0.448653	0.967	0.933	1
CG11699	0.000795582	0.445819	0.967	0.952	1
RhoGAP18B	0.0283299	0.441765	0.9	0.846	1
rudhira	0.0188315	0.440729	0.983	0.952	1
for	0.0393197	0.437274	0.933	0.913	1
Vps13	0.0448834	0.4372	0.817	0.663	1
mtRNApol	0.0319347	0.43629	0.717	0.538	1
Ilk	0.025052	0.436223	0.833	0.625	1
CG30159	0.00212442	0.434322	0.967	0.865	1
flr	0.0106577	0.433374	0.883	0.769	1
CG2924	0.0300081	0.431078	0.967	0.904	1
GstD1	0.0368303	0.429939	1	0.962	1
CG5590	0.019401	0.429135	0.95	0.885	1
AP-2sigma	0.0055946	0.428609	0.933	0.952	1
Rpn12	0.00487442	0.424336	0.95	0.923	1
MCU	0.0411105	0.421122	0.55	0.356	1
SdhC	0.00093349	0.421027	1	0.962	1
Plod	0.013205	0.419178	0.933	0.875	1
Zyx	0.0338934	0.417681	0.867	0.712	1
BEAF-32	0.0059836	0.416448	0.85	0.731	1
eca	0.00942326	0.409763	1	1	1
Prosalpha4	0.0017944	0.409488	0.967	0.933	1
mfrn	0.0326756	0.409421	0.617	0.404	1
Mekk1	0.0295573	0.407546	0.933	0.817	1
CG15012	0.000949532	0.405578	0.95	0.933	1
Sod2	0.00602248	0.405266	0.983	0.962	1
Cip4	0.0219781	0.403397	0.9	0.798	1
CG6443	0.0444095	0.39817	0.533	0.365	1
prage	0.0388156	0.396567	0.883	0.817	1
Pgk	0.00480331	0.395112	0.983	0.971	1
Odj	0.04256	0.392366	0.6	0.462	1
Cdc42	0.00460075	0.390585	0.9	0.885	1
CG6770	0.0230877	0.38756	1	1	1
Atg8a	0.0251202	0.38299	0.983	0.99	1
RFeSP	0.00218388	0.378755	1	1	1
ND-SGDH	0.00528394	0.37608	0.983	0.99	1
Cam	0.000216444	0.37007	1	1	1
bigmax	0.0178842	0.370012	0.95	0.837	1
mRpS9	0.0118586	0.36919	0.917	0.865	1
Mlc-c	0.0190946	0.369058	0.967	0.99	1
CG12567	0.0333258	0.368556	0.767	0.606	1
mys	0.00517106	0.367045	0.95	0.952	1
tim	0.0390977	0.366347	0.917	0.827	1
CG3792	0.0353923	0.36506	0.9	0.731	1
AIMP3	0.0358311	0.36338	0.967	0.865	1
Rab8	0.0260669	0.362568	0.933	0.885	1
betaTub56D	0.00241904	0.361	1	1	1
CG3776	0.0175148	0.359058	0.933	0.875	1
elm	0.0489755	0.355433	0.917	0.837	1
alphaTub84B	0.00589896	0.353376	1	1	1
mRpL2	0.049786	0.352914	0.95	0.904	1
Spase22-23	0.0467304	0.352307	0.967	0.942	1
CG7483	0.0349858	0.351435	0.767	0.615	1
ATPsynO	0.00033098	0.348494	1	1	1
ND-ACP	0.000165031	0.345194	1	1	1
Wdr62	0.0380663	0.342821	0.9	0.971	1
Gapdh1	0.01417	0.342396	0.967	0.99	1
CG18815	0.00763008	0.340686	1	0.962	1
HUWE1	0.0220756	0.338496	1	0.962	1
ND-B14.7	0.00183732	0.33766	0.95	0.962	1
ND-42	0.0122721	0.335136	0.967	0.952	1
Pdha	0.0232606	0.332941	0.933	0.913	1
wal	0.000729551	0.332174	0.983	0.942	1
Six4	0.0295573	0.331335	0.933	0.817	1
VhaAC39-1	0.000506709	0.33092	0.967	0.962	1
Rab5	0.0170943	0.330844	0.983	0.962	1
Echs1	0.000899973	0.330337	1	0.981	1
CtsB1	0.00385358	0.32891	1	1	1
CG12576	0.0488122	0.327343	0.95	0.913	1
ND-B22	0.00385336	0.325422	0.967	0.981	1
baf	0.0461557	0.325038	0.983	0.913	1
CG3726	0.0329919	0.32491	0.967	0.933	1
tsu	0.0473997	0.322803	0.933	0.885	1
Ufm1	0.0390322	0.320375	0.967	0.942	1
Rab11	0.0131298	0.31899	1	1	1
CG31998	0.0236926	0.318833	0.917	0.856	1
S6k	0.0377446	0.318517	0.967	0.923	1
Dlc90F	0.0422116	0.317493	0.9	0.865	1
ND-B18	0.0393524	0.317313	0.967	0.933	1
CG8974	0.0101761	0.317066	0.933	0.904	1
Ing5	0.0458605	0.31639	0.633	0.433	1
ATPsynCF6	0.000786184	0.315737	1	1	1
Pomp	0.0137718	0.313102	1	0.981	1
NK7.1	0.0400226	0.310917	0.933	0.99	1
CG1354	0.00107335	0.309295	0.983	0.99	1
14-3-3epsilon	0.000305907	0.306805	1	1	1
Sam-S	0.0214884	0.304188	1	1	1
Pino	0.0496034	0.304154	0.933	0.837	1
UQCR-Q	0.000889036	0.302492	1	1	1
eIF3b	0.000141896	0.301984	1	1	1
ND-19	0.0310846	0.300703	0.967	0.952	1
ND-MLRQ	0.00029019	0.300488	1	1	1
Prosalpha7	0.0377588	0.297921	0.95	0.962	1
CG31229	0.0366612	0.29479	0.9	0.865	1
Prosalpha5	0.0101989	0.294125	1	0.962	1
gus	0.0163026	0.291281	0.967	0.913	1
TER94	0.0217798	0.290671	0.983	0.971	1
UQCR-C1	0.00163622	0.288542	0.967	0.99	1
COX5A	0.00239181	0.287406	1	0.99	1
Prosbeta4	0.0110321	0.284012	1	1	1
Tpi	0.0330038	0.282872	1	0.952	1
Fkbp12	0.0192704	0.282833	1	1	1
mAcon1	0.00448109	0.281715	0.967	0.971	1
Fer1HCH	0.0362195	0.281569	1	1	1
CG11752	0.0147172	0.280383	1	0.981	1
COX7A	0.00127719	0.280148	1	1	1
CkIalpha	0.03371	0.278153	0.983	0.952	1
Nlp	0.0123943	0.275851	1	1	1
levy	0.00309459	0.275442	1	1	1
Vha68-2	0.00283121	0.274107	1	0.99	1
CG42336	0.00865664	0.27062	0.983	0.99	1
VhaSFD	0.0379128	0.270051	0.95	0.952	1
VhaAC45	0.000703173	0.269563	1	0.99	1
CG9662	0.0255658	0.269318	0.933	0.856	1
His3.3B	0.000878216	0.269214	1	1	1
CHOp24	0.0463619	0.268992	0.967	0.962	1
ATPsyngamma	0.000711977	0.268393	1	1	1
RNASEK	0.00457855	0.267947	1	1	1
Alg-2	0.0410166	0.267428	0.967	0.942	1
Rho1	0.00865664	0.266143	0.983	0.99	1
ND-13A	0.0149939	0.265131	0.967	0.952	1
Agpat3	0.0498412	0.26231	1	0.962	1
Prosbeta2	0.0454385	0.261765	0.983	0.99	1
roh	0.00402434	0.261087	1	1	1
ATP6AP2	0.0127573	0.260062	1	0.981	1
RpL34a	5.56574e-09	0.258315	1	1	5.77612e-05
NP15.6	0.0196239	0.257778	0.967	0.971	1
Nipped-B	0.00429324	0.257409	1	0.971	1
Vha100-2	0.0137716	0.256344	1	0.971	1
Prosbeta1	0.0123941	0.250923	0.983	0.981	1
DIP-alpha	0.00253081	-0.250062	1	1	1
ckn	0.00732515	-0.265341	0.967	0.971	1
Rm62	0.0175776	-0.265954	1	1	1
eIF4EHP	0.0409888	-0.271486	0.867	0.962	1
luna	0.0118798	-0.275017	0.783	0.913	1
CG7637	0.0194426	-0.276691	0.95	0.962	1
Coa7	0.0451416	-0.277261	0.783	0.865	1
Pfdn1	0.0415951	-0.277877	0.85	0.923	1
grau	0.0465791	-0.279584	0.283	0.433	1
alc	0.0309253	-0.281228	0.917	0.933	1
tj	0.0213909	-0.283962	0.95	0.99	1
Rtnl1	0.0137718	-0.295104	1	1	1
Ino80	0.0442016	-0.295244	0.367	0.5	1
SRPK	0.0392935	-0.295768	0.883	0.923	1
DnaJ-1	0.0252295	-0.299576	0.967	0.971	1
CG1703	0.0368104	-0.29963	0.933	0.942	1
CG6175	0.0497159	-0.304421	0.867	0.913	1
Dek	0.0282653	-0.304752	0.933	0.962	1
CG12325	0.0304094	-0.306922	0.633	0.779	1
CG42360	0.0254521	-0.308292	0.65	0.702	1
Aef1	0.0385037	-0.310626	0.817	0.827	1
Dp1	0.0308254	-0.31345	0.983	1	1
ELOVL	0.0352479	-0.316548	0.833	0.952	1
vig	0.00334242	-0.324984	0.933	0.981	1
CG17059	0.0311559	-0.33696	0.783	0.875	1
Ttd14	0.00825789	-0.339104	0.883	0.942	1
RpL39	2.03611e-15	-0.339894	1	1	2.11307e-11
Archease	0.0316987	-0.339902	0.783	0.846	1
mew	0.0482468	-0.343217	0.933	0.942	1
RpL29	2.64052e-17	-0.344584	1	1	2.74033e-13
Bap60	0.00318528	-0.34475	0.8	0.837	1
qkr54B	0.0387727	-0.349203	0.383	0.529	1
Nbr	0.0241789	-0.350543	0.617	0.769	1
spin	0.0320029	-0.351494	0.883	0.952	1
Vm32E	0.00656099	-0.351525	0.85	0.952	1
pyr	0.0224429	-0.355382	0.883	0.942	1
CG15027	0.0240411	-0.355793	0.733	0.846	1
BigH1	0.025122	-0.359478	0.433	0.596	1
Buffy	0.0464924	-0.359784	0.483	0.644	1
Apl	0.0306702	-0.360065	0.333	0.5	1
Mpp6	0.037999	-0.361426	0.583	0.74	1
Sec63	0.0102993	-0.363393	0.933	0.99	1
TfIIFalpha	0.0450096	-0.367207	0.817	0.856	1
CG8507	0.0161511	-0.368022	0.9	0.952	1
Parp	0.0201682	-0.369026	0.967	0.981	1
Rs1	0.00990095	-0.372206	0.983	0.962	1
CG13601	0.0231979	-0.37325	0.717	0.837	1
opm	0.0408932	-0.374377	0.6	0.702	1
CG34200	0.00142941	-0.375229	0.95	0.99	1
CG4250	0.0382298	-0.375308	0.917	0.971	1
CG8545	0.0260531	-0.378064	0.883	0.904	1
Hsp83	0.000956596	-0.381296	1	1	1
bel	9.00284e-06	-0.38161	1	1	0.0934315
l(3)80Fj	0.00353172	-0.383	0.983	1	1
beta4GalT7	0.0360238	-0.384397	0.433	0.587	1
dally	0.01417	-0.386619	0.983	0.981	1
Hsp27	0.0143052	-0.391889	0.967	1	1
CG15877	0.0129052	-0.393811	0.717	0.779	1
NO66	0.0168497	-0.39387	0.8	0.856	1
CG10803	0.0415276	-0.39391	0.633	0.75	1
Paics	0.0114583	-0.39532	0.9	0.952	1
Naxd	0.0321496	-0.397965	0.667	0.769	1
CG11050	0.007245	-0.398746	0.867	0.981	1
CG11200	0.0037299	-0.399297	1	1	1
LanB1	0.00107985	-0.399509	1	0.99	1
Dp	0.00324891	-0.40076	0.917	0.952	1
nkd	0.0294934	-0.403351	0.783	0.885	1
Ubc2	0.0180914	-0.403783	0.817	0.856	1
d4	0.00927583	-0.406753	0.95	0.933	1
CG5326	0.00022234	-0.407459	1	1	1
CG8326	0.0197521	-0.407592	0.567	0.731	1
Atf6	0.030627	-0.413239	0.767	0.856	1
stai	0.0180092	-0.420635	0.733	0.817	1
CG1234	0.0089649	-0.421184	0.883	0.894	1
CG1737	0.0409633	-0.422006	0.8	0.865	1
CG6983	0.0214281	-0.428473	0.867	0.923	1
CG8111	0.0387721	-0.434454	0.633	0.663	1
strat	0.0163293	-0.43496	0.7	0.769	1
LpR2	0.00628917	-0.43654	0.817	0.904	1
Mtor	0.0360665	-0.436816	0.783	0.808	1
CG6701	0.0245044	-0.441886	0.667	0.75	1
Fs(2)Ket	0.0204429	-0.442886	0.733	0.894	1
CG4554	0.00155422	-0.444287	0.467	0.625	1
su(Hw)	0.0414805	-0.446786	0.567	0.702	1
CG5746	0.0379998	-0.450187	0.8	0.808	1
Upf1	0.0212852	-0.453138	0.617	0.75	1
Drp1	0.0479725	-0.455213	0.65	0.731	1
kmr	0.00480259	-0.465411	0.95	0.971	1
CG12288	0.0184589	-0.466309	0.633	0.788	1
Rpp25	0.0153305	-0.466492	0.717	0.837	1
Ada2b	0.00469764	-0.466582	0.633	0.779	1
CG13919	0.0394741	-0.46964	0.383	0.529	1
CG31224	0.0122755	-0.474843	0.417	0.625	1
rgn	0.0179854	-0.476704	0.917	0.99	1
Yp1	6.4416e-05	-0.477693	1	1	0.668509
Nf-YC	0.0410993	-0.480605	0.433	0.558	1
RpL41	8.2881e-21	-0.483549	1	1	8.60139e-17
CG6218	0.0134503	-0.485603	0.8	0.942	1
Gbs-70E	0.0315669	-0.489637	0.4	0.548	1
Hsp26	0.000261002	-0.49074	0.967	1	1
Vm26Ab	0.0230877	-0.492963	1	1	1
RapGAP1	0.00432491	-0.493069	0.867	0.933	1
Pi4KIIIalpha	0.0285527	-0.493305	0.417	0.558	1
Ggt-1	0.0149985	-0.497601	0.417	0.577	1
colt	0.0111647	-0.4981	0.817	0.817	1
CG6040	0.0208149	-0.501004	0.867	0.894	1
lbk	0.0106826	-0.503919	0.767	0.846	1
ZnT86D	0.00410817	-0.504487	0.733	0.817	1
CG10407	0.048535	-0.505773	0.467	0.587	1
Lime	0.0021643	-0.506306	0.733	0.904	1
CG4294	0.0401631	-0.50942	0.45	0.558	1
CG8549	0.0188822	-0.512053	0.683	0.769	1
Ppt1	0.0156677	-0.517397	0.533	0.663	1
Cp19	3.18007e-07	-0.524931	0.917	1	0.00330027
rig	0.0497926	-0.526923	0.267	0.413	1
Hsp68	0.0302678	-0.5271	0.767	0.894	1
mi	0.0345665	-0.542148	0.333	0.462	1
milt	0.0413442	-0.542661	0.933	0.942	1
CG7840	0.00915305	-0.54339	0.65	0.769	1
Mal-A5	0.0103428	-0.544583	0.883	0.885	1
CG12123	0.0174975	-0.545632	0.517	0.663	1
Ublcp1	0.0433688	-0.552161	0.567	0.692	1
CG9143	0.00670124	-0.558201	0.7	0.769	1
Leash	0.024983	-0.566132	0.25	0.394	1
CG9775	0.0195161	-0.567759	0.75	0.769	1
CG10321	0.0228293	-0.567922	0.567	0.654	1
Dd	0.00564421	-0.569518	0.667	0.731	1
IKKbeta	0.0277654	-0.576419	0.433	0.567	1
Tsp42Ea	0.0377108	-0.577983	0.65	0.74	1
MCPH1	0.0223415	-0.580098	0.55	0.625	1
CG13096	1.25211e-05	-0.583818	0.917	0.981	0.129944
peb	0.000660651	-0.583878	0.983	1	1
Snoo	0.0199025	-0.585631	0.717	0.779	1
Prat	0.00348633	-0.588448	0.733	0.846	1
Nadsyn	0.0105302	-0.589694	0.567	0.692	1
CG43107	0.0177138	-0.590814	0.367	0.548	1
Srrm1	0.0262376	-0.599146	0.6	0.673	1
Cad99C	0.014947	-0.603774	0.817	0.894	1
Flo1	0.0182937	-0.607704	0.367	0.529	1
ValRS	0.000836674	-0.614681	0.8	0.865	1
Aldh	0.0148849	-0.616312	0.567	0.683	1
slpr	0.0193375	-0.61704	0.717	0.788	1
red	0.012125	-0.619633	0.417	0.577	1
CG43313	0.00443931	-0.621172	0.883	0.913	1
mld	0.00557648	-0.621881	0.867	0.923	1
CG9804	0.0476482	-0.624055	0.5	0.558	1
CG17721	0.0236178	-0.628708	0.4	0.548	1
Atu	0.030975	-0.636884	0.483	0.644	1
Ephrin	0.029211	-0.645767	0.483	0.635	1
dsd	0.00103727	-0.648751	0.467	0.663	1
HIP	0.0178255	-0.651766	0.3	0.481	1
CG12811	0.035195	-0.652204	0.3	0.442	1
CG5447	0.00930823	-0.659635	0.633	0.712	1
CG5728	0.00111894	-0.661744	0.75	0.837	1
Dec-1	4.77814e-07	-0.669077	0.467	0.817	0.00495876
Rgl	0.0244732	-0.678284	0.767	0.827	1
chas	0.0431831	-0.679491	0.283	0.442	1
CG12241	0.0264829	-0.680257	0.3	0.462	1
Ugt36D1	0.00555845	-0.684672	0.517	0.654	1
Nfs1	0.0171769	-0.684779	0.5	0.625	1
Cp110	0.00176816	-0.686165	0.467	0.673	1
CG42663	0.0499492	-0.689911	0.617	0.644	1
Msp300	0.000297794	-0.706266	0.95	0.962	1
CG8414	0.0223231	-0.707339	0.567	0.683	1
Flacc	0.0492868	-0.70889	0.467	0.577	1
tun	0.0136644	-0.714325	0.283	0.423	1
wde	0.0276211	-0.71785	0.583	0.692	1
Trs33	0.0452954	-0.724802	0.25	0.375	1
dnr1	0.0102689	-0.728546	0.55	0.731	1
mael	0.0056107	-0.73599	0.317	0.548	1
Phax	0.0054327	-0.736553	0.317	0.51	1
CG15160	0.049912	-0.73717	0.367	0.452	1
trbl	0.0112381	-0.760885	0.517	0.644	1
CG43886	0.00972206	-0.785667	0.683	0.769	1
ndl	0.00105942	-0.792054	0.683	0.837	1
CG1812	0.0250059	-0.796403	0.317	0.471	1
Vm34Ca	3.80647e-05	-0.804768	1	1	0.395036
Sf3b1	0.0118841	-0.854101	0.25	0.433	1
CG16812	0.00193595	-0.88404	0.4	0.625	1
CG17931	0.000201	-0.949732	0.533	0.769	1
Vml	1.55029e-05	-0.976007	0.833	0.971	0.160889
CG43759	0.0140924	-1.01456	0.55	0.702	1
Vm26Ac	0.00180443	-1.06154	0.4	0.587	1
CG31650	0.00275879	-1.06162	0.35	0.558	1
fax	0.00196641	-1.13521	0.4	0.596	1
Dci	0.00265718	-1.1377	0.25	0.471	1
GstE1	0.000312506	-1.33723	0.45	0.644	1
Cdc7	0.000132558	-1.48694	0.317	0.558	1
CG31075	0.0108936	-1.71617	0.25	0.423	1
Cp16	1.90985e-13	-1.75387	0.483	0.904	1.98205e-09
Cp18	1.39834e-17	-1.8904	0.783	1	1.45119e-13
Cp15	4.70824e-19	-1.96677	1	1	4.88621e-15

[truncated: 8 more sheets: Stretched cells, MB stage 9-10A, MB stage 10B, DAFFC, MB stage 12, MB stage 14, Terminal Corpus Luteum Cells, Muscle Sheath Cells]
