# Supplementary material for: Single-cell transcriptome sequencing reveals that Wolbachia induces gene expression changes in Drosophila ovary cells to favor its own maternal transmission
Source: mBio. 2024 Aug 28;15(10):e01473-24. doi: 10.1128/mbio.01473-24 (PMC11481584; doi:10.1128/mbio.01473-24)
Supplement: Table S2 — The GO enrichment of DEGs in germ cells and MB follicle cells. [file mbio.01473-24-s0003.xlsx]

## Sheet: Table S2
Table S2. The GO enrichment of DEGs in germ cells and MB Follicle Cells

## Sheet: Germ Cells
ONTOLOGY	ID	Description	GeneRatio	BgRatio	pvalue	p.adjust	qvalue	geneID	Count	up_down	stage
BP	GO:0016071	mRNA metabolic process	29/163	460/12653	9.4881e-13	1.64049e-09	1.19051e-09	orb/nos/CG1677/twin/pAbp/how/hfp/CG30122/SF2/Ref1/Hrb98DE/SmB/Dhx15/Prp19/Hrb27C/mbl/Spx/Upf1/Rnp4F/bru1/bsf/LSm7/Cep97/Rcd-1/Zn72D/Mtr4/Smg5/Dim1/CG42724	29	up	EGCs
BP	GO:0006397	mRNA processing	25/163	351/12653	2.94618e-12	2.54697e-09	1.84834e-09	orb/nos/CG1677/pAbp/how/hfp/CG30122/SF2/Ref1/Hrb98DE/SmB/Dhx15/Prp19/Hrb27C/mbl/Spx/Rnp4F/bru1/bsf/LSm7/Cep97/Zn72D/Mtr4/Dim1/CG42724	25	up	EGCs
BP	GO:0000375	RNA splicing, via transesterification reactions	22/163	291/12653	2.09608e-11	7.24825e-09	5.26006e-09	CG1677/pAbp/how/hfp/CG30122/SF2/Ref1/Hrb98DE/SmB/Dhx15/Prp19/Hrb27C/mbl/Spx/Rnp4F/bru1/LSm7/Cep97/Zn72D/Mtr4/Dim1/CG42724	22	up	EGCs
BP	GO:0000377	RNA splicing, via transesterification reactions with bulged adenosine as nucleophile	22/163	291/12653	2.09608e-11	7.24825e-09	5.26006e-09	CG1677/pAbp/how/hfp/CG30122/SF2/Ref1/Hrb98DE/SmB/Dhx15/Prp19/Hrb27C/mbl/Spx/Rnp4F/bru1/LSm7/Cep97/Zn72D/Mtr4/Dim1/CG42724	22	up	EGCs
BP	GO:0000398	mRNA splicing, via spliceosome	22/163	291/12653	2.09608e-11	7.24825e-09	5.26006e-09	CG1677/pAbp/how/hfp/CG30122/SF2/Ref1/Hrb98DE/SmB/Dhx15/Prp19/Hrb27C/mbl/Spx/Rnp4F/bru1/LSm7/Cep97/Zn72D/Mtr4/Dim1/CG42724	22	up	EGCs
BP	GO:0008380	RNA splicing	22/163	314/12653	9.24498e-11	2.6641e-08	1.93334e-08	CG1677/pAbp/how/hfp/CG30122/SF2/Ref1/Hrb98DE/SmB/Dhx15/Prp19/Hrb27C/mbl/Spx/Rnp4F/bru1/LSm7/Cep97/Zn72D/Mtr4/Dim1/CG42724	22	up	EGCs
BP	GO:0010628	positive regulation of gene expression	16/163	208/12653	1.05724e-08	2.61139e-06	1.89509e-06	vas/Larp4B/pAbp/Pka-C1/ash1/Arp6/Hrb98DE/Hrb27C/gpp/Uba2/Spx/CG9890/tna/Dp1/CNBP/Diap2	16	up	EGCs
BP	GO:0006417	regulation of translation	15/163	193/12653	2.71669e-08	5.87145e-06	4.26092e-06	orb/vas/nos/Larp4B/twin/pAbp/how/Hrb98DE/Hrb27C/bru1/bsf/Rcd-1/Dp1/CNBP/eIF3a	15	up	EGCs
BP	GO:2000112	regulation of cellular macromolecule biosynthetic process	15/163	202/12653	4.99663e-08	9.59909e-06	6.96607e-06	orb/vas/nos/Larp4B/twin/pAbp/how/Hrb98DE/Hrb27C/bru1/bsf/Rcd-1/Dp1/CNBP/eIF3a	15	up	EGCs
BP	GO:0034248	regulation of amide metabolic process	16/163	246/12653	1.11647e-07	1.93039e-05	1.40088e-05	orb/vas/nos/Larp4B/twin/pAbp/how/Hrb98DE/Hrb27C/bru1/bsf/Rcd-1/Dp1/CNBP/Diap2/eIF3a	16	up	EGCs
BP	GO:0051247	positive regulation of protein metabolic process	15/163	233/12653	3.24218e-07	4.95014e-05	3.59232e-05	vas/Larp4B/pAbp/Pka-C1/Cdc42/RanBPM/Hrb98DE/hid/Hrb27C/Ufd4/SkpA/pic/Dp1/CNBP/Diap2	15	up	EGCs
BP	GO:0040007	growth	21/163	452/12653	3.43561e-07	4.95014e-05	3.59232e-05	Ptpmeg/nos/Larp4B/stai/simj/trio/Pka-C1/Src64B/S6k/nmo/Cdc42/pico/hfp/CycG/hid/ewg/shot/babo/SkpA/Sdc/Stat92E	21	up	EGCs
BP	GO:0040008	regulation of growth	17/163	317/12653	6.90667e-07	9.18588e-05	6.6662e-05	nos/Larp4B/simj/trio/Src64B/S6k/nmo/Cdc42/pico/hfp/CycG/hid/ewg/shot/babo/SkpA/Sdc	17	up	EGCs
BP	GO:0051960	regulation of nervous system development	14/163	222/12653	1.04463e-06	0.000128381	9.31662e-05	trol/nos/simj/trio/Src64B/nmo/Cka/mor/ewg/shot/sd/babo/SkpA/Sdc	14	up	EGCs
BP	GO:0045727	positive regulation of translation	7/163	43/12653	1.12926e-06	0.000128381	9.31662e-05	vas/Larp4B/pAbp/Hrb98DE/Hrb27C/Dp1/CNBP	7	up	EGCs
BP	GO:0016319	mushroom body development	9/163	84/12653	1.26228e-06	0.000128381	9.31662e-05	Ptpmeg/trio/Src64B/Mcm3/shot/babo/ftz-f1/ced-6/LpR1	9	up	EGCs
BP	GO:0030718	germ-line stem cell population maintenance	9/163	84/12653	1.26228e-06	0.000128381	9.31662e-05	nos/how/S6k/CSN6/Hrb98DE/bru1/Rap2l/zpg/Stat92E	9	up	EGCs
BP	GO:0048589	developmental growth	18/163	384/12653	2.22668e-06	0.000213885	0.000155217	Ptpmeg/nos/stai/simj/trio/Pka-C1/Src64B/S6k/nmo/Cdc42/pico/hid/ewg/shot/babo/SkpA/Sdc/Stat92E	18	up	EGCs
BP	GO:1903311	regulation of mRNA metabolic process	12/163	175/12653	2.66523e-06	0.000242536	0.000176009	twin/how/hfp/SF2/Hrb98DE/Prp19/Hrb27C/mbl/Spx/Upf1/bru1/bsf	12	up	EGCs
BP	GO:0051124	synaptic assembly at neuromuscular junction	11/163	147/12653	3.0254e-06	0.000261546	0.000189804	nos/stai/simj/trio/Src64B/S6k/nmo/Cdc42/ewg/SkpA/Sdc	11	up	EGCs
BP	GO:0048024	regulation of mRNA splicing, via spliceosome	9/163	94/12653	3.26794e-06	0.000269061	0.000195258	how/hfp/SF2/Hrb98DE/Prp19/Hrb27C/mbl/Spx/bru1	9	up	EGCs
BP	GO:0031532	actin cytoskeleton reorganization	6/163	33/12653	3.46138e-06	0.000272033	0.000197414	CG32264/trio/Pka-C1/Cdc42/asp/Akap200	6	up	EGCs
BP	GO:0060322	head development	11/163	152/12653	4.18954e-06	0.000314944	0.000228555	Ptpmeg/trio/Src64B/Mcm3/asp/alpha-Cat/shot/babo/ftz-f1/ced-6/LpR1	11	up	EGCs
BP	GO:2000026	regulation of multicellular organismal development	15/163	288/12653	4.6246e-06	0.000333164	0.000241777	trol/nos/simj/how/trio/Src64B/nmo/Cka/mor/ewg/shot/sd/babo/SkpA/Sdc	15	up	EGCs
BP	GO:0007528	neuromuscular junction development	12/163	189/12653	5.91715e-06	0.00040923	0.000296979	nos/stai/simj/trio/Src64B/S6k/nmo/Cdc42/ewg/SkpA/Sdc/Vap33	12	up	EGCs
BP	GO:0007420	brain development	10/163	129/12653	6.2976e-06	0.000418791	0.000303917	Ptpmeg/trio/Src64B/Mcm3/asp/shot/babo/ftz-f1/ced-6/LpR1	10	up	EGCs
BP	GO:0050684	regulation of mRNA processing	9/163	105/12653	8.18278e-06	0.000524001	0.000380268	how/hfp/SF2/Hrb98DE/Prp19/Hrb27C/mbl/Spx/bru1	9	up	EGCs
BP	GO:0044087	regulation of cellular component biogenesis	15/163	307/12653	9.99441e-06	0.000548888	0.000398329	nos/simj/trio/Src64B/nmo/Cdc42/pico/msps/tmod/ewg/shot/Cep97/SkpA/Sdc/Stat92E	15	up	EGCs
BP	GO:0019827	stem cell population maintenance	9/163	108/12653	1.03061e-05	0.000548888	0.000398329	nos/how/S6k/CSN6/Hrb98DE/bru1/Rap2l/zpg/Stat92E	9	up	EGCs
BP	GO:0098727	maintenance of cell number	9/163	108/12653	1.03061e-05	0.000548888	0.000398329	nos/how/S6k/CSN6/Hrb98DE/bru1/Rap2l/zpg/Stat92E	9	up	EGCs
BP	GO:0006913	nucleocytoplasmic transport	10/163	137/12653	1.0752e-05	0.000548888	0.000398329	Pka-C1/Karybeta3/SF2/Ref1/RanBPM/Nxf3/emb/Impbeta11/Nup214/Nup160	10	up	EGCs
BP	GO:0051169	nuclear transport	10/163	137/12653	1.0752e-05	0.000548888	0.000398329	Pka-C1/Karybeta3/SF2/Ref1/RanBPM/Nxf3/emb/Impbeta11/Nup214/Nup160	10	up	EGCs
BP	GO:0034329	cell junction assembly	13/163	235/12653	1.07804e-05	0.000548888	0.000398329	kirre/nos/stai/simj/trio/Src64B/S6k/nmo/Cdc42/alpha-Cat/ewg/SkpA/Sdc	13	up	EGCs
BP	GO:0034250	positive regulation of amide metabolic process	8/163	83/12653	1.1098e-05	0.000548888	0.000398329	vas/Larp4B/pAbp/Hrb98DE/Hrb27C/Dp1/CNBP/Diap2	8	up	EGCs
BP	GO:0043484	regulation of RNA splicing	9/163	109/12653	1.11111e-05	0.000548888	0.000398329	how/hfp/SF2/Hrb98DE/Prp19/Hrb27C/mbl/Spx/bru1	9	up	EGCs
BP	GO:0044089	positive regulation of cellular component biogenesis	10/163	139/12653	1.22184e-05	0.000586825	0.000425859	simj/trio/nmo/Cdc42/pico/msps/shot/SkpA/Sdc/Stat92E	10	up	EGCs
BP	GO:0048638	regulation of developmental growth	13/163	243/12653	1.54174e-05	0.000720449	0.00052283	nos/simj/trio/Src64B/nmo/Cdc42/pico/hid/ewg/shot/babo/SkpA/Sdc	13	up	EGCs
BP	GO:0045815	transcription initiation-coupled chromatin remodeling	4/163	13/12653	1.73356e-05	0.000784123	0.000569039	ash1/Arp6/gpp/tna	4	up	EGCs
BP	GO:0009886	post-embryonic animal morphogenesis	19/163	490/12653	1.7687e-05	0.000784123	0.000569039	BthD/how/trio/Pka-C1/nmo/Cdc42/RasGAP1/hid/mor/ewg/shot/sd/Mbs/babo/ftz-f1/CNBP/deltaCOP/Stat92E/alph	19	up	EGCs
BP	GO:0008582	regulation of synaptic assembly at neuromuscular junction	9/163	117/12653	1.97167e-05	0.000838345	0.000608388	nos/simj/trio/Src64B/nmo/Cdc42/ewg/SkpA/Sdc	9	up	EGCs
BP	GO:0007416	synapse assembly	11/163	179/12653	1.98798e-05	0.000838345	0.000608388	nos/stai/simj/trio/Src64B/S6k/nmo/Cdc42/ewg/SkpA/Sdc	11	up	EGCs
BP	GO:0010608	post-transcriptional regulation of gene expression	16/163	369/12653	2.21661e-05	0.000912503	0.000662204	orb/vas/nos/Larp4B/CG1677/twin/pAbp/how/Hrb98DE/Hrb27C/bru1/bsf/Rcd-1/Dp1/CNBP/eIF3a	16	up	EGCs
BP	GO:0030029	actin filament-based process	15/163	331/12653	2.42908e-05	0.000976715	0.000708803	CG32264/how/trio/Pka-C1/Src64B/Cdc42/pico/asp/alpha-Cat/Akap200/tmod/bru1/shot/Pi3K68D/Girdin	15	up	EGCs
BP	GO:1904396	regulation of neuromuscular junction development	9/163	123/12653	2.9417e-05	0.00115596	0.000838878	nos/simj/trio/Src64B/nmo/Cdc42/ewg/SkpA/Sdc	9	up	EGCs
BP	GO:0031122	cytoplasmic microtubule organization	5/163	29/12653	3.08532e-05	0.00116407	0.000844765	asp/msps/shot/Girdin/Vap33	5	up	EGCs
BP	GO:0051276	chromosome organization	15/163	338/12653	3.097e-05	0.00116407	0.000844765	vas/Src64B/Mcm3/asp/msps/gpp/Upf1/SkpA/Chro/Dp1/Klp61F/cana/Incenp/Stat92E/ph-p	15	up	EGCs
BP	GO:0007417	central nervous system development	14/163	300/12653	3.32361e-05	0.00118942	0.00086316	Ptpmeg/trio/CycT/Src64B/Mcm3/asp/Rnp4F/ewg/shot/babo/ftz-f1/ced-6/LpR1/ph-p	14	up	EGCs
BP	GO:0051963	regulation of synapse assembly	9/163	125/12653	3.34395e-05	0.00118942	0.00086316	nos/simj/trio/Src64B/nmo/Cdc42/ewg/SkpA/Sdc	9	up	EGCs
BP	GO:0007405	neuroblast proliferation	8/163	97/12653	3.49157e-05	0.00118942	0.00086316	trol/Cdc42/Mcm3/msps/Cka/mor/sd/babo	8	up	EGCs
BP	GO:0007560	imaginal disc morphogenesis	17/163	426/12653	3.5084e-05	0.00118942	0.00086316	how/trio/Pka-C1/nmo/Cdc42/RasGAP1/hid/mor/ewg/shot/sd/Mbs/babo/ftz-f1/CNBP/Stat92E/alph	17	up	EGCs
BP	GO:0048563	post-embryonic animal organ morphogenesis	17/163	426/12653	3.5084e-05	0.00118942	0.00086316	how/trio/Pka-C1/nmo/Cdc42/RasGAP1/hid/mor/ewg/shot/sd/Mbs/babo/ftz-f1/CNBP/Stat92E/alph	17	up	EGCs
BP	GO:1901888	regulation of cell junction assembly	9/163	128/12653	4.03422e-05	0.00134138	0.00097344	nos/simj/trio/Src64B/nmo/Cdc42/ewg/SkpA/Sdc	9	up	EGCs
BP	GO:0046011	regulation of oskar mRNA translation	4/163	16/12653	4.28138e-05	0.00137866	0.0010005	orb/vas/Hrb27C/bru1	4	up	EGCs
BP	GO:0000904	cell morphogenesis involved in differentiation	18/163	478/12653	4.3806e-05	0.00137866	0.0010005	trol/Ptpmeg/nos/trio/Src64B/S6k/Cdc42/GlnRS/alpha-Cat/msps/hid/shot/babo/Girdin/ftz-f1/Sdc/Stat92E/ph-p	18	up	EGCs
BP	GO:0009896	positive regulation of catabolic process	11/163	195/12653	4.38557e-05	0.00137866	0.0010005	CG1677/twin/Pka-C1/S6k/RanBPM/hid/Ufd4/Upf1/babo/SkpA/pic	11	up	EGCs
BP	GO:0045927	positive regulation of growth	9/163	130/12653	4.55843e-05	0.00140741	0.00102136	simj/trio/S6k/nmo/pico/CycG/shot/babo/Sdc	9	up	EGCs
BP	GO:0031175	neuron projection development	18/163	483/12653	5.01465e-05	0.00152111	0.00110387	trol/Ptpmeg/nos/stai/trio/Pka-C1/Src64B/S6k/Cdc42/GlnRS/msps/hid/shot/Mbs/babo/Girdin/ftz-f1/Sdc	18	up	EGCs
BP	GO:0006401	RNA catabolic process	9/163	134/12653	5.78098e-05	0.00172333	0.00125062	CG1677/twin/Upf1/bsf/LSm7/DIP1/Rcd-1/Mtr4/Smg5	9	up	EGCs
BP	GO:0030036	actin cytoskeleton organization	14/163	317/12653	6.05415e-05	0.00177417	0.00128752	CG32264/how/trio/Pka-C1/Src64B/Cdc42/pico/asp/Akap200/tmod/bru1/shot/Pi3K68D/Girdin	14	up	EGCs
BP	GO:0061351	neural precursor cell proliferation	8/163	105/12653	6.17498e-05	0.00177942	0.00129133	trol/Cdc42/Mcm3/msps/Cka/mor/sd/babo	8	up	EGCs
BP	GO:0050807	regulation of synapse organization	10/163	169/12653	6.58193e-05	0.00184256	0.00133715	nos/simj/trio/Src64B/S6k/nmo/Cdc42/ewg/SkpA/Sdc	10	up	EGCs
BP	GO:0050803	regulation of synapse structure or activity	11/163	204/12653	6.60723e-05	0.00184256	0.00133715	nos/simj/trio/Src64B/S6k/nmo/Cdc42/ewg/babo/SkpA/Sdc	11	up	EGCs
BP	GO:0051094	positive regulation of developmental process	12/163	244/12653	7.4849e-05	0.00205419	0.00149073	trol/simj/trio/nmo/pico/RasGAP1/hid/Cka/bru1/shot/babo/Sdc	12	up	EGCs
BP	GO:0032990	cell part morphogenesis	17/163	455/12653	7.95198e-05	0.00214828	0.00155901	trol/Ptpmeg/nos/trio/Src64B/S6k/Cdc42/GlnRS/msps/hid/shot/Mbs/babo/Girdin/ftz-f1/Sdc/Hsc70-5	17	up	EGCs
BP	GO:0031331	positive regulation of cellular catabolic process	10/163	174/12653	8.40518e-05	0.00223578	0.00162251	CG1677/twin/Pka-C1/S6k/RanBPM/hid/Ufd4/Upf1/babo/SkpA	10	up	EGCs
BP	GO:0048138	germ-line cyst encapsulation	4/163	19/12653	8.84689e-05	0.00231762	0.0016819	Src64B/CSN6/Cka/ph-p	4	up	EGCs
BP	GO:0017148	negative regulation of translation	8/163	111/12653	9.16129e-05	0.00236288	0.00171474	orb/nos/Larp4B/twin/Hrb27C/bru1/bsf/Rcd-1	8	up	EGCs
BP	GO:0045595	regulation of cell differentiation	13/163	289/12653	9.29299e-05	0.00236288	0.00171474	trol/pAbp/Src64B/RasGAP1/Cka/mor/bru1/shot/sd/Mbs/babo/Stat92E/alph	13	up	EGCs
BP	GO:0051962	positive regulation of nervous system development	8/163	113/12653	0.000103895	0.00256621	0.0018623	trol/simj/trio/nmo/Cka/shot/babo/Sdc	8	up	EGCs
BP	GO:2000113	negative regulation of cellular macromolecule biosynthetic process	8/163	113/12653	0.000103895	0.00256621	0.0018623	orb/nos/Larp4B/twin/Hrb27C/bru1/bsf/Rcd-1	8	up	EGCs
BP	GO:0034330	cell junction organization	15/163	383/12653	0.000127163	0.00306008	0.0022207	dpr6/kirre/nos/stai/simj/trio/Src64B/S6k/nmo/Cdc42/alpha-Cat/ewg/SkpA/Sdc/Vap33	15	up	EGCs
BP	GO:0000381	regulation of alternative mRNA splicing, via spliceosome	7/163	87/12653	0.00012743	0.00306008	0.0022207	how/hfp/SF2/Hrb98DE/Prp19/mbl/bru1	7	up	EGCs
BP	GO:0001745	compound eye morphogenesis	14/163	341/12653	0.000131553	0.00311583	0.00226116	kirre/pAbp/Src64B/nmo/Cdc42/rst/Hrb98DE/RasGAP1/Cka/mbl/sd/Mbs/babo/alph	14	up	EGCs
BP	GO:0048707	instar larval or pupal morphogenesis	17/163	475/12653	0.00013401	0.00313113	0.00227226	how/trio/Pka-C1/nmo/Cdc42/RasGAP1/hid/mor/ewg/shot/sd/Mbs/babo/ftz-f1/CNBP/Stat92E/alph	17	up	EGCs
BP	GO:0000380	alternative mRNA splicing, via spliceosome	7/163	88/12653	0.000136962	0.00315743	0.00229135	how/hfp/SF2/Hrb98DE/Prp19/mbl/bru1	7	up	EGCs
BP	GO:0034249	negative regulation of amide metabolic process	8/163	121/12653	0.000167482	0.00378538	0.00274705	orb/nos/Larp4B/twin/Hrb27C/bru1/bsf/Rcd-1	8	up	EGCs
BP	GO:0051168	nuclear export	7/163	91/12653	0.000169084	0.00378538	0.00274705	SF2/Ref1/RanBPM/Nxf3/emb/Nup214/Nup160	7	up	EGCs
BP	GO:0007169	transmembrane receptor protein tyrosine kinase signaling pathway	11/163	227/12653	0.000170769	0.00378538	0.00274705	sxc/trol/Ptpmeg/Src64B/S6k/Cdc42/CycG/RasGAP1/Pi3K68D/SkpA/alph	11	up	EGCs
BP	GO:0006403	RNA localization	10/163	192/12653	0.000189257	0.00409031	0.00296834	orb/vas/Pka-C1/SF2/Ref1/msps/Hrb27C/Nxf3/Nup214/Nup160	10	up	EGCs
BP	GO:0034655	nucleobase-containing compound catabolic process	10/163	192/12653	0.000189257	0.00409031	0.00296834	CG1677/twin/Upf1/bsf/LSm7/DIP1/Rcd-1/Mtr4/Smg5/Drep1	10	up	EGCs
BP	GO:0048812	neuron projection morphogenesis	16/163	445/12653	0.000201844	0.0043085	0.00312668	trol/Ptpmeg/nos/trio/Src64B/S6k/Cdc42/GlnRS/msps/hid/shot/Mbs/babo/Girdin/ftz-f1/Sdc	16	up	EGCs
BP	GO:0050808	synapse organization	13/163	313/12653	0.000205243	0.00432762	0.00314055	dpr6/nos/stai/simj/trio/Src64B/S6k/nmo/Cdc42/ewg/SkpA/Sdc/Vap33	13	up	EGCs
BP	GO:0048858	cell projection morphogenesis	16/163	447/12653	0.000212353	0.00433396	0.00314516	trol/Ptpmeg/nos/trio/Src64B/S6k/Cdc42/GlnRS/msps/hid/shot/Mbs/babo/Girdin/ftz-f1/Sdc	16	up	EGCs
BP	GO:0120039	plasma membrane bounded cell projection morphogenesis	16/163	447/12653	0.000212353	0.00433396	0.00314516	trol/Ptpmeg/nos/trio/Src64B/S6k/Cdc42/GlnRS/msps/hid/shot/Mbs/babo/Girdin/ftz-f1/Sdc	16	up	EGCs
BP	GO:0051298	centrosome duplication	5/163	43/12653	0.000216243	0.00433396	0.00314516	asp/msps/emb/Cep97/SkpA	5	up	EGCs
BP	GO:0048592	eye morphogenesis	14/163	358/12653	0.000218076	0.00433396	0.00314516	kirre/pAbp/Src64B/nmo/Cdc42/rst/Hrb98DE/RasGAP1/Cka/mbl/sd/Mbs/babo/alph	14	up	EGCs
BP	GO:0090596	sensory organ morphogenesis	14/163	358/12653	0.000218076	0.00433396	0.00314516	kirre/pAbp/Src64B/nmo/Cdc42/rst/Hrb98DE/RasGAP1/Cka/mbl/sd/Mbs/babo/alph	14	up	EGCs
BP	GO:0090136	epithelial cell-cell adhesion	3/163	10/12653	0.000235671	0.0046304	0.00336029	Src64B/RanBPM/Girdin	3	up	EGCs
BP	GO:0090066	regulation of anatomical structure size	11/163	237/12653	0.000248337	0.00482444	0.0035011	Src64B/S6k/Cdc42/pico/RasGAP1/tmod/bru1/shot/babo/Girdin/deltaCOP	11	up	EGCs
BP	GO:0009792	embryo development ending in birth or egg hatching	10/163	199/12653	0.00025286	0.00485772	0.00352525	kirre/BthD/Cdc42/ash1/alpha-Cat/hid/Cka/shot/Mbs/alph	10	up	EGCs
BP	GO:0048813	dendrite morphogenesis	9/163	163/12653	0.000258003	0.00490206	0.00355743	nos/S6k/Cdc42/GlnRS/hid/shot/babo/Girdin/ftz-f1	9	up	EGCs
BP	GO:0009628	response to abiotic stimulus	16/163	456/12653	0.000265758	0.00499451	0.00362452	sxc/Ptpmeg/Pka-C1/CycT/Hsc70Cb/nmo/Fkbp59/hid/Cka/Upf1/emb/babo/zpg/eIF2Bgamma/Stat92E/alph	16	up	EGCs
BP	GO:0046532	regulation of photoreceptor cell differentiation	5/163	45/12653	0.000268832	0.00499796	0.00362703	pAbp/Src64B/RasGAP1/Mbs/alph	5	up	EGCs
BP	GO:0097435	supramolecular fiber organization	12/163	282/12653	0.000289899	0.00533229	0.00386965	stai/how/Src64B/Cdc42/pico/asp/msps/tmod/bru1/shot/Girdin/Vap33	12	up	EGCs
BP	GO:0044270	cellular nitrogen compound catabolic process	10/163	207/12653	0.000346599	0.00624239	0.00453011	CG1677/twin/Upf1/bsf/LSm7/DIP1/Rcd-1/Mtr4/Smg5/Drep1	10	up	EGCs
BP	GO:0046700	heterocycle catabolic process	10/163	207/12653	0.000346599	0.00624239	0.00453011	CG1677/twin/Upf1/bsf/LSm7/DIP1/Rcd-1/Mtr4/Smg5/Drep1	10	up	EGCs
BP	GO:0035220	wing disc development	15/163	425/12653	0.000390521	0.00696094	0.00505156	sxc/Snx3/how/Pka-C1/nmo/Cdc42/RasGAP1/mor/shot/sd/Mbs/babo/pic/CNBP/Stat92E	15	up	EGCs
BP	GO:0032535	regulation of cellular component size	9/163	174/12653	0.000417832	0.00737175	0.00534969	Src64B/S6k/Cdc42/pico/RasGAP1/tmod/bru1/shot/Girdin	9	up	EGCs
BP	GO:0040036	regulation of fibroblast growth factor receptor signaling pathway	3/163	12/12653	0.000423941	0.0073824	0.00535742	sxc/trol/Src64B	3	up	EGCs
BP	GO:0046822	regulation of nucleocytoplasmic transport	4/163	28/12653	0.000426975	0.0073824	0.00535742	Pka-C1/RanBPM/Nup214/Nup160	4	up	EGCs
BP	GO:0048639	positive regulation of developmental growth	7/163	106/12653	0.000433394	0.00738563	0.00535976	simj/trio/nmo/pico/shot/babo/Sdc	7	up	EGCs
BP	GO:0051241	negative regulation of multicellular organismal process	9/163	175/12653	0.000435705	0.00738563	0.00535976	Ptpmeg/nos/Src64B/RasGAP1/mor/ewg/sd/SkpA/alph	9	up	EGCs
BP	GO:0019439	aromatic compound catabolic process	10/163	214/12653	0.000450905	0.00756908	0.00549289	CG1677/twin/Upf1/bsf/LSm7/DIP1/Rcd-1/Mtr4/Smg5/Drep1	10	up	EGCs
BP	GO:0016333	morphogenesis of follicular epithelium	5/163	51/12653	0.000485748	0.00807555	0.00586044	orb/Src64B/CSN6/Cka/ph-p	5	up	EGCs
BP	GO:0016358	dendrite development	9/163	178/12653	0.000493142	0.0081204	0.00589299	nos/S6k/Cdc42/GlnRS/hid/shot/babo/Girdin/ftz-f1	9	up	EGCs
BP	GO:0007167	enzyme-linked receptor protein signaling pathway	12/163	301/12653	0.00052173	0.00844477	0.00612838	sxc/trol/Ptpmeg/Src64B/S6k/Cdc42/CycG/RasGAP1/babo/Pi3K68D/SkpA/alph	12	up	EGCs
BP	GO:0033043	regulation of organelle organization	13/163	345/12653	0.000522609	0.00844477	0.00612838	stai/Pka-C1/Src64B/Cdc42/msps/Akap200/tmod/shot/Cep97/SkpA/Chro/cana/Stat92E	13	up	EGCs
BP	GO:0002183	cytoplasmic translational initiation	3/163	13/12653	0.000545922	0.00865963	0.0062843	eIF2Bgamma/CNBP/eIF3a	3	up	EGCs
BP	GO:0045501	regulation of sevenless signaling pathway	3/163	13/12653	0.000545922	0.00865963	0.0062843	Src64B/RasGAP1/alph	3	up	EGCs
BP	GO:0048667	cell morphogenesis involved in neuron differentiation	15/163	441/12653	0.000574371	0.00897314	0.00651182	trol/Ptpmeg/nos/trio/Src64B/S6k/Cdc42/GlnRS/msps/hid/shot/babo/Girdin/ftz-f1/Sdc	15	up	EGCs
BP	GO:1901361	organic cyclic compound catabolic process	10/163	221/12653	0.000580103	0.00897314	0.00651182	CG1677/twin/Upf1/bsf/LSm7/DIP1/Rcd-1/Mtr4/Smg5/Drep1	10	up	EGCs
BP	GO:1902692	regulation of neuroblast proliferation	5/163	53/12653	0.000581256	0.00897314	0.00651182	trol/Cka/mor/sd/babo	5	up	EGCs
BP	GO:0007098	centrosome cycle	6/163	81/12653	0.000609623	0.00932777	0.00676917	asp/msps/emb/Cep97/SkpA/Klp61F	6	up	EGCs
BP	GO:0036099	female germ-line stem cell population maintenance	4/163	31/12653	0.000636738	0.0096572	0.00700824	S6k/CSN6/Hrb98DE/bru1	4	up	EGCs
BP	GO:0009894	regulation of catabolic process	12/163	310/12653	0.000677089	0.0100962	0.00732683	CG1677/twin/Pka-C1/S6k/RanBPM/hid/Ufd4/Upf1/bsf/babo/SkpA/pic	12	up	EGCs
BP	GO:0001700	embryonic development via the syncytial blastoderm	9/163	186/12653	0.000677363	0.0100962	0.00732683	kirre/Cdc42/ash1/alpha-Cat/hid/Cka/shot/Mbs/alph	9	up	EGCs
BP	GO:0006405	RNA export from nucleus	5/163	56/12653	0.000750084	0.0110846	0.00804409	SF2/Ref1/Nxf3/Nup214/Nup160	5	up	EGCs
BP	GO:0051130	positive regulation of cellular component organization	11/163	272/12653	0.000792422	0.0115395	0.00837422	simj/trio/S6k/nmo/Cdc42/pico/msps/shot/SkpA/Sdc/Stat92E	11	up	EGCs
BP	GO:0035114	imaginal disc-derived appendage morphogenesis	13/163	361/12653	0.000797338	0.0115395	0.00837422	how/trio/Pka-C1/nmo/Cdc42/RasGAP1/hid/mor/shot/sd/Mbs/babo/ftz-f1	13	up	EGCs
BP	GO:0008283	cell population proliferation	12/163	316/12653	0.00080089	0.0115395	0.00837422	trol/CG6770/Cdc42/hfp/Mcm3/msps/Cka/mor/sd/babo/CG5033/Stat92E	12	up	EGCs
BP	GO:0031023	microtubule organizing center organization	6/163	86/12653	0.000837762	0.0118829	0.00862341	asp/msps/emb/Cep97/SkpA/Klp61F	6	up	EGCs
BP	GO:0035107	appendage morphogenesis	13/163	363/12653	0.000838976	0.0118829	0.00862341	how/trio/Pka-C1/nmo/Cdc42/RasGAP1/hid/mor/shot/sd/Mbs/babo/ftz-f1	13	up	EGCs
BP	GO:0007472	wing disc morphogenesis	12/163	318/12653	0.000846149	0.0118829	0.00862341	how/Pka-C1/nmo/Cdc42/RasGAP1/mor/shot/sd/Mbs/babo/CNBP/Stat92E	12	up	EGCs
BP	GO:0045478	fusome organization	3/163	15/12653	0.000852213	0.0118829	0.00862341	Src64B/asp/Klp61F	3	up	EGCs
BP	GO:0048749	compound eye development	14/163	413/12653	0.000907008	0.0125457	0.00910445	kirre/pAbp/Src64B/nmo/Cdc42/rst/Hrb98DE/RasGAP1/Cka/mbl/sd/Mbs/babo/alph	14	up	EGCs
BP	GO:0048737	imaginal disc-derived appendage development	13/163	368/12653	0.000951147	0.0130519	0.00947174	how/trio/Pka-C1/nmo/Cdc42/RasGAP1/hid/mor/shot/sd/Mbs/babo/ftz-f1	13	up	EGCs
BP	GO:0031329	regulation of cellular catabolic process	11/163	279/12653	0.000975329	0.0132783	0.00963607	CG1677/twin/Pka-C1/S6k/RanBPM/hid/Ufd4/Upf1/bsf/babo/SkpA	11	up	EGCs
BP	GO:0009948	anterior/posterior axis specification	8/163	158/12653	0.00100311	0.0135116	0.00980537	orb/vas/nos/Pka-C1/msps/RasGAP1/Hrb27C/ph-p	8	up	EGCs
BP	GO:0010557	positive regulation of macromolecule biosynthetic process	15/163	466/12653	0.00100809	0.0135116	0.00980537	vas/Larp4B/pAbp/dre4/CycT/akirin/Hrb98DE/smid/Hrb27C/mor/sd/ftz-f1/Dp1/CNBP/stil	15	up	EGCs
BP	GO:0048736	appendage development	13/163	371/12653	0.00102431	0.0136233	0.00988641	how/trio/Pka-C1/nmo/Cdc42/RasGAP1/hid/mor/shot/sd/Mbs/babo/ftz-f1	13	up	EGCs
BP	GO:0006611	protein export from nucleus	3/163	16/12653	0.001039	0.0137132	0.00995167	RanBPM/emb/Nup214	3	up	EGCs
BP	GO:1903313	positive regulation of mRNA metabolic process	5/163	61/12653	0.00110944	0.0144403	0.0104793	twin/Hrb98DE/Hrb27C/Spx/Upf1	5	up	EGCs
BP	GO:0051146	striated muscle cell differentiation	6/163	91/12653	0.00112676	0.0144403	0.0104793	kirre/how/rst/tmod/bru1/sd	6	up	EGCs
BP	GO:0051961	negative regulation of nervous system development	6/163	91/12653	0.00112676	0.0144403	0.0104793	nos/Src64B/mor/ewg/sd/SkpA	6	up	EGCs
BP	GO:0021700	developmental maturation	10/163	241/12653	0.0011275	0.0144403	0.0104793	orb/vas/nos/Pka-C1/msps/Hrb27C/SkpA/ftz-f1/ced-6/Vap33	10	up	EGCs
BP	GO:0000226	microtubule cytoskeleton organization	13/163	376/12653	0.00115671	0.0147055	0.0106718	stai/Pka-C1/asp/msps/emb/shot/Cep97/Girdin/SkpA/Chro/Klp61F/Vap33/Incenp	13	up	EGCs
BP	GO:0070887	cellular response to chemical stimulus	14/163	424/12653	0.00116681	0.0147257	0.0106864	Hnf4/Pka-C1/S6k/CycG/Akap200/CG12355/Upf1/emb/babo/SkpA/ftz-f1/Hsc70-5/eIF2Bgamma/Stat92E	14	up	EGCs
BP	GO:0051129	negative regulation of cellular component organization	8/163	162/12653	0.00117871	0.014768	0.0107172	nos/Src64B/tmod/ewg/shot/Cep97/SkpA/Chro	8	up	EGCs
BP	GO:2000177	regulation of neural precursor cell proliferation	5/163	63/12653	0.00128403	0.0159719	0.0115908	trol/Cka/mor/sd/babo	5	up	EGCs
BP	GO:0061061	muscle structure development	10/163	246/12653	0.00131587	0.016251	0.0117934	kirre/how/akirin/rst/tmod/mbl/bru1/ewg/sd/Stat92E	10	up	EGCs
BP	GO:0048469	cell maturation	9/163	206/12653	0.00139257	0.0169039	0.0122672	orb/vas/nos/Pka-C1/msps/Hrb27C/SkpA/ftz-f1/ced-6	9	up	EGCs
BP	GO:0098813	nuclear chromosome segregation	9/163	206/12653	0.00139257	0.0169039	0.0122672	vas/msps/galla-1/SkpA/Chro/Klp61F/cana/Incenp/ph-p	9	up	EGCs
BP	GO:0007059	chromosome segregation	10/163	248/12653	0.00139807	0.0169039	0.0122672	vas/msps/galla-1/SkpA/Chro/Dp1/Klp61F/cana/Incenp/ph-p	10	up	EGCs
BP	GO:0051493	regulation of cytoskeleton organization	8/163	168/12653	0.00148727	0.0178575	0.0129592	stai/Pka-C1/Src64B/Cdc42/msps/Akap200/tmod/shot	8	up	EGCs
BP	GO:1903047	mitotic cell cycle process	12/163	340/12653	0.00150173	0.0179068	0.012995	vas/Mcm3/asp/CycG/msps/mor/bru1/Chro/Klp61F/cana/Incenp/ph-p	12	up	EGCs
BP	GO:0071695	anatomical structure maturation	9/163	209/12653	0.00153913	0.0182271	0.0132274	orb/vas/nos/Pka-C1/msps/Hrb27C/SkpA/ftz-f1/ced-6	9	up	EGCs
BP	GO:0001654	eye development	14/163	440/12653	0.00165446	0.0191984	0.0139323	kirre/pAbp/Src64B/nmo/Cdc42/rst/Hrb98DE/RasGAP1/Cka/mbl/sd/Mbs/babo/alph	14	up	EGCs
BP	GO:0048880	sensory system development	14/163	440/12653	0.00165446	0.0191984	0.0139323	kirre/pAbp/Src64B/nmo/Cdc42/rst/Hrb98DE/RasGAP1/Cka/mbl/sd/Mbs/babo/alph	14	up	EGCs
BP	GO:0150063	visual system development	14/163	440/12653	0.00165446	0.0191984	0.0139323	kirre/pAbp/Src64B/nmo/Cdc42/rst/Hrb98DE/RasGAP1/Cka/mbl/sd/Mbs/babo/alph	14	up	EGCs
BP	GO:0051248	negative regulation of protein metabolic process	9/163	212/12653	0.00169785	0.0195705	0.0142023	orb/nos/Larp4B/twin/Hrb27C/bru1/bsf/Rcd-1/Diap2	9	up	EGCs
BP	GO:0014706	striated muscle tissue development	3/163	19/12653	0.00174757	0.019947	0.0144755	kirre/rst/sd	3	up	EGCs
BP	GO:0051093	negative regulation of developmental process	9/163	213/12653	0.00175358	0.019947	0.0144755	nos/Src64B/RasGAP1/mor/ewg/sd/SkpA/Stat92E/alph	9	up	EGCs
BP	GO:0042330	taxis	12/163	347/12653	0.00178241	0.0200694	0.0145644	trol/Ptpmeg/trio/Src64B/S6k/nmo/Cdc42/msps/Cka/shot/babo/Sdc	12	up	EGCs
BP	GO:0048585	negative regulation of response to stimulus	14/163	444/12653	0.00179993	0.0200694	0.0145644	trol/Ptpmeg/Pka-C1/nmo/CycG/RasGAP1/Cka/Uba2/Ufd4/Pi3K68D/SkpA/pic/Stat92E/alph	14	up	EGCs
BP	GO:0010564	regulation of cell cycle process	9/163	214/12653	0.00181077	0.0200694	0.0145644	CycG/gpp/mor/bru1/Cep97/SkpA/Chro/cana/Incenp	9	up	EGCs
BP	GO:0051240	positive regulation of multicellular organismal process	9/163	214/12653	0.00181077	0.0200694	0.0145644	trol/simj/trio/nmo/RasGAP1/Cka/shot/babo/Sdc	9	up	EGCs
BP	GO:0007411	axon guidance	10/163	258/12653	0.00187424	0.0205172	0.0148894	trol/Ptpmeg/trio/Src64B/S6k/Cdc42/msps/shot/babo/Sdc	10	up	EGCs
BP	GO:0000819	sister chromatid segregation	7/163	136/12653	0.00188303	0.0205172	0.0148894	vas/msps/Chro/Klp61F/cana/Incenp/ph-p	7	up	EGCs
BP	GO:0051726	regulation of cell cycle	11/163	303/12653	0.00188678	0.0205172	0.0148894	CG6770/CycG/gpp/mor/bru1/Cep97/SkpA/Chro/cana/Incenp/Diap2	11	up	EGCs
BP	GO:1901701	cellular response to oxygen-containing compound	9/163	216/12653	0.00192963	0.0207264	0.0150412	Hnf4/Pka-C1/S6k/CycG/Akap200/CG12355/babo/SkpA/Stat92E	9	up	EGCs
BP	GO:0032872	regulation of stress-activated MAPK cascade	5/163	69/12653	0.00192999	0.0207264	0.0150412	Cdc42/Dhx15/Cka/SkpA/alph	5	up	EGCs
BP	GO:0035120	post-embryonic appendage morphogenesis	12/163	351/12653	0.00196131	0.0209327	0.0151909	how/trio/Pka-C1/nmo/Cdc42/RasGAP1/mor/shot/sd/Mbs/babo/ftz-f1	12	up	EGCs
BP	GO:0071495	cellular response to endogenous stimulus	10/163	260/12653	0.00198363	0.021041	0.0152695	sxc/trol/Hnf4/Src64B/S6k/CycG/RasGAP1/babo/SkpA/ftz-f1	10	up	EGCs
BP	GO:0040011	locomotion	14/163	449/12653	0.0019966	0.0210496	0.0152757	trol/Ptpmeg/trio/Src64B/S6k/nmo/Cdc42/msps/Cka/Hrb27C/shot/Rap2l/babo/Sdc	14	up	EGCs
BP	GO:0045887	positive regulation of synaptic assembly at neuromuscular junction	4/163	42/12653	0.00202944	0.0211717	0.0153643	simj/trio/nmo/Sdc	4	up	EGCs
BP	GO:0007351	tripartite regional subdivision	7/163	138/12653	0.00204632	0.0211717	0.0153643	orb/vas/nos/Pka-C1/msps/RasGAP1/Hrb27C	7	up	EGCs
BP	GO:0008595	anterior/posterior axis specification, embryo	7/163	138/12653	0.00204632	0.0211717	0.0153643	orb/vas/nos/Pka-C1/msps/RasGAP1/Hrb27C	7	up	EGCs
BP	GO:0070302	regulation of stress-activated protein kinase signaling cascade	5/163	70/12653	0.00205717	0.0211717	0.0153643	Cdc42/Dhx15/Cka/SkpA/alph	5	up	EGCs
BP	GO:0045786	negative regulation of cell cycle	6/163	103/12653	0.00213029	0.0217945	0.0158163	CG6770/CycG/gpp/mor/Cep97/Chro	6	up	EGCs
BP	GO:0045886	negative regulation of synaptic assembly at neuromuscular junction	4/163	43/12653	0.00221541	0.0224003	0.0162559	nos/Src64B/ewg/SkpA	4	up	EGCs
BP	GO:1904397	negative regulation of neuromuscular junction development	4/163	43/12653	0.00221541	0.0224003	0.0162559	nos/Src64B/ewg/SkpA	4	up	EGCs
BP	GO:0006325	chromatin organization	13/163	405/12653	0.00223871	0.0225042	0.0163313	dre4/HmgD/ash1/Arp6/Prp19/gpp/mor/FRG1/Chro/tna/Dp1/Stat92E/ph-p	13	up	EGCs
BP	GO:0000578	embryonic axis specification	7/163	141/12653	0.00231159	0.0230997	0.0167634	orb/vas/nos/Pka-C1/msps/RasGAP1/Hrb27C	7	up	EGCs
BP	GO:0097485	neuron projection guidance	10/163	266/12653	0.00234311	0.0230997	0.0167634	trol/Ptpmeg/trio/Src64B/S6k/Cdc42/msps/shot/babo/Sdc	10	up	EGCs
BP	GO:0007314	oocyte anterior/posterior axis specification	6/163	105/12653	0.00234787	0.0230997	0.0167634	orb/vas/nos/Pka-C1/msps/Hrb27C	6	up	EGCs
BP	GO:0060284	regulation of cell development	8/163	181/12653	0.00237578	0.0230997	0.0167634	trol/pAbp/Cka/mor/shot/sd/Mbs/babo	8	up	EGCs
BP	GO:0009719	response to endogenous stimulus	10/163	267/12653	0.00240782	0.0230997	0.0167634	sxc/trol/Hnf4/Src64B/S6k/CycG/RasGAP1/babo/SkpA/ftz-f1	10	up	EGCs
BP	GO:0051964	negative regulation of synapse assembly	4/163	44/12653	0.00241281	0.0230997	0.0167634	nos/Src64B/ewg/SkpA	4	up	EGCs
BP	GO:1904398	positive regulation of neuromuscular junction development	4/163	44/12653	0.00241281	0.0230997	0.0167634	simj/trio/nmo/Sdc	4	up	EGCs
BP	GO:1905809	negative regulation of synapse organization	4/163	44/12653	0.00241281	0.0230997	0.0167634	nos/Src64B/ewg/SkpA	4	up	EGCs
BP	GO:0080134	regulation of response to stress	12/163	360/12653	0.00241818	0.0230997	0.0167634	Cdc42/akirin/Dhx15/Cka/betaCOP/mor/Uba2/emb/SkpA/Diap2/Stat92E/alph	12	up	EGCs
BP	GO:0008356	asymmetric cell division	6/163	106/12653	0.00246274	0.0232612	0.0168807	twin/Cdc42/hfp/asp/msps/Incenp	6	up	EGCs
BP	GO:0042127	regulation of cell population proliferation	9/163	224/12653	0.00246902	0.0232612	0.0168807	trol/CG6770/hfp/Cka/mor/sd/babo/CG5033/Stat92E	9	up	EGCs
BP	GO:0045732	positive regulation of protein catabolic process	5/163	73/12653	0.00247546	0.0232612	0.0168807	Pka-C1/RanBPM/Ufd4/SkpA/pic	5	up	EGCs
BP	GO:1901889	negative regulation of cell junction assembly	4/163	45/12653	0.00262198	0.0245049	0.0177832	nos/Src64B/ewg/SkpA	4	up	EGCs
BP	GO:0007391	dorsal closure	6/163	108/12653	0.0027051	0.0250113	0.0181508	Cdc42/alpha-Cat/Cka/shot/Mbs/alph	6	up	EGCs
BP	GO:0008358	maternal determination of anterior/posterior axis, embryo	6/163	108/12653	0.0027051	0.0250113	0.0181508	orb/vas/nos/Pka-C1/msps/Hrb27C	6	up	EGCs
BP	GO:0007283	spermatogenesis	11/163	319/12653	0.00281374	0.0258774	0.0187792	nos/pAbp/how/eIF4G2/Cdc42/CSN6/SmB/shu/Cka/Hrb27C/zpg	11	up	EGCs
BP	GO:0051965	positive regulation of synapse assembly	4/163	46/12653	0.00284326	0.0260106	0.0188759	simj/trio/nmo/Sdc	4	up	EGCs
BP	GO:0009994	oocyte differentiation	8/163	187/12653	0.00290575	0.0264423	0.0191892	orb/vas/nos/pAbp/Pka-C1/asp/msps/Hrb27C	8	up	EGCs
BP	GO:0051301	cell division	10/163	275/12653	0.00297892	0.0269663	0.0195694	twin/pAbp/how/Cdc42/pico/hfp/asp/msps/Incenp/Stat92E	10	up	EGCs
BP	GO:0009967	positive regulation of signal transduction	13/163	419/12653	0.00300278	0.0270407	0.0196234	sxc/trol/trio/Pka-C1/Src64B/Cdc42/akirin/CycG/Dhx15/Akap200/Cka/Uba2/ewg	13	up	EGCs
BP	GO:0006935	chemotaxis	10/163	276/12653	0.00305734	0.0272827	0.0197991	trol/Ptpmeg/trio/Src64B/S6k/Cdc42/msps/shot/babo/Sdc	10	up	EGCs
BP	GO:0060537	muscle tissue development	3/163	23/12653	0.00307569	0.0272827	0.0197991	kirre/rst/sd	3	up	EGCs
BP	GO:1901890	positive regulation of cell junction assembly	4/163	47/12653	0.003077	0.0272827	0.0197991	simj/trio/nmo/Sdc	4	up	EGCs
BP	GO:0045926	negative regulation of growth	6/163	111/12653	0.00310165	0.027361	0.0198559	nos/Larp4B/Src64B/hfp/ewg/SkpA	6	up	EGCs
BP	GO:0000280	nuclear division	11/163	324/12653	0.00316906	0.0278138	0.0201845	vas/pAbp/eIF4G2/CycG/msps/bru1/SkpA/Chro/Klp61F/Incenp/ph-p	11	up	EGCs
BP	GO:0048232	male gamete generation	12/163	375/12653	0.00337068	0.0294339	0.0213602	nos/pAbp/how/eIF4G2/Cdc42/CSN6/SmB/shu/Cka/Hrb27C/zpg/Incenp	12	up	EGCs
BP	GO:0045676	regulation of R7 cell differentiation	3/163	24/12653	0.00348212	0.0302542	0.0219555	Src64B/RasGAP1/alph	3	up	EGCs
BP	GO:0006402	mRNA catabolic process	6/163	114/12653	0.00354011	0.030452	0.0220991	twin/Upf1/bsf/LSm7/Rcd-1/Smg5	6	up	EGCs
BP	GO:0042692	muscle cell differentiation	6/163	114/12653	0.00354011	0.030452	0.0220991	kirre/how/rst/tmod/bru1/sd	6	up	EGCs
BP	GO:0022613	ribonucleoprotein complex biogenesis	11/163	329/12653	0.00355969	0.0304688	0.0221113	CG11030/hfp/smid/CG4364/emb/bru1/Mtr4/CG32344/CG5033/Nopp140/eIF3a	11	up	EGCs
BP	GO:1901700	response to oxygen-containing compound	12/163	379/12653	0.00367035	0.0312612	0.0226863	Hnf4/Pka-C1/S6k/CycG/Akap200/hid/CG12355/babo/SkpA/ftz-f1/Stat92E/ph-p	12	up	EGCs
BP	GO:0016477	cell migration	11/163	331/12653	0.00372637	0.0315829	0.0229197	Ptpmeg/nos/stai/how/Cdc42/alpha-Cat/Hrb27C/Rap2l/Pi3K68D/Sdc/Stat92E	11	up	EGCs
BP	GO:0016049	cell growth	7/163	154/12653	0.00378024	0.0318831	0.0231376	Ptpmeg/Larp4B/Pka-C1/S6k/Cdc42/hfp/shot	7	up	EGCs
BP	GO:0060491	regulation of cell projection assembly	4/163	50/12653	0.00385625	0.0322099	0.0233748	Cdc42/pico/shot/Cep97	4	up	EGCs
BP	GO:0120032	regulation of plasma membrane bounded cell projection assembly	4/163	50/12653	0.00385625	0.0322099	0.0233748	Cdc42/pico/shot/Cep97	4	up	EGCs
BP	GO:0110116	regulation of compound eye photoreceptor cell differentiation	3/163	25/12653	0.00391989	0.0325841	0.0236463	Src64B/RasGAP1/alph	3	up	EGCs
BP	GO:1903046	meiotic cell cycle process	9/163	241/12653	0.00401211	0.0331911	0.0240868	vas/pAbp/Src64B/eIF4G2/asp/CycG/msps/SkpA/Incenp	9	up	EGCs
BP	GO:0140014	mitotic nuclear division	7/163	156/12653	0.00405778	0.0333182	0.0241791	vas/msps/bru1/Chro/Klp61F/Incenp/ph-p	7	up	EGCs
BP	GO:0001752	compound eye photoreceptor fate commitment	5/163	82/12653	0.00409989	0.0333182	0.0241791	Src64B/RasGAP1/Cka/babo/alph	5	up	EGCs
BP	GO:0042706	eye photoreceptor cell fate commitment	5/163	82/12653	0.00409989	0.0333182	0.0241791	Src64B/RasGAP1/Cka/babo/alph	5	up	EGCs
BP	GO:0071310	cellular response to organic substance	10/163	288/12653	0.00413341	0.0333182	0.0241791	Hnf4/Pka-C1/S6k/CycG/Akap200/babo/SkpA/ftz-f1/Hsc70-5/Stat92E	10	up	EGCs
BP	GO:0031124	mRNA 3'-end processing	4/163	51/12653	0.0041431	0.0333182	0.0241791	orb/nos/SF2/bsf	4	up	EGCs
BP	GO:0032436	positive regulation of proteasomal ubiquitin-dependent protein catabolic process	4/163	51/12653	0.0041431	0.0333182	0.0241791	Pka-C1/RanBPM/Ufd4/SkpA	4	up	EGCs
BP	GO:0000070	mitotic sister chromatid segregation	6/163	118/12653	0.00419446	0.0334822	0.024298	vas/msps/Chro/Klp61F/Incenp/ph-p	6	up	EGCs
BP	GO:0040029	epigenetic regulation of gene expression	7/163	157/12653	0.00420222	0.0334822	0.024298	ash1/Arp6/gpp/tna/Dp1/Stat92E/ph-p	7	up	EGCs
BP	GO:0009968	negative regulation of signal transduction	12/163	386/12653	0.00424637	0.0336787	0.0244407	trol/Ptpmeg/Pka-C1/nmo/CycG/RasGAP1/Cka/Ufd4/Pi3K68D/SkpA/pic/alph	12	up	EGCs
BP	GO:0006378	mRNA polyadenylation	3/163	26/12653	0.00438969	0.034499	0.0250359	orb/nos/bsf	3	up	EGCs
BP	GO:0051491	positive regulation of filopodium assembly	3/163	26/12653	0.00438969	0.034499	0.0250359	Cdc42/pico/shot	3	up	EGCs
BP	GO:0002009	morphogenesis of an epithelium	11/163	341/12653	0.0046561	0.0357739	0.0259612	orb/Src64B/nmo/Cdc42/CSN6/alpha-Cat/Cka/shot/Mbs/ph-p/alph	11	up	EGCs
BP	GO:0010927	cellular component assembly involved in morphogenesis	7/163	160/12653	0.00465898	0.0357739	0.0259612	vas/how/Cdc42/RanBPM/tmod/bru1/pic	7	up	EGCs
BP	GO:0045597	positive regulation of cell differentiation	6/163	121/12653	0.00474096	0.0357739	0.0259612	trol/RasGAP1/Cka/bru1/shot/babo	6	up	EGCs
BP	GO:0061564	axon development	11/163	342/12653	0.00475839	0.0357739	0.0259612	trol/Ptpmeg/trio/Pka-C1/Src64B/S6k/Cdc42/msps/shot/babo/Sdc	11	up	EGCs
BP	GO:0030261	chromosome condensation	4/163	53/12653	0.00475936	0.0357739	0.0259612	vas/SkpA/Dp1/Incenp	4	up	EGCs
BP	GO:0042058	regulation of epidermal growth factor receptor signaling pathway	4/163	53/12653	0.00475936	0.0357739	0.0259612	Ptpmeg/Src64B/RasGAP1/Pi3K68D	4	up	EGCs
BP	GO:0043409	negative regulation of MAPK cascade	4/163	53/12653	0.00475936	0.0357739	0.0259612	Cka/Ufd4/SkpA/alph	4	up	EGCs
BP	GO:1901184	regulation of ERBB signaling pathway	4/163	53/12653	0.00475936	0.0357739	0.0259612	Ptpmeg/Src64B/RasGAP1/Pi3K68D	4	up	EGCs
BP	GO:0035329	hippo signaling	5/163	85/12653	0.00477951	0.0357739	0.0259612	Pka-C1/Src64B/Cka/sd/SkpA	5	up	EGCs
BP	GO:0045664	regulation of neuron differentiation	5/163	85/12653	0.00477951	0.0357739	0.0259612	pAbp/Src64B/RasGAP1/Mbs/alph	5	up	EGCs
BP	GO:0051403	stress-activated MAPK cascade	5/163	85/12653	0.00477951	0.0357739	0.0259612	Cdc42/Dhx15/Cka/SkpA/alph	5	up	EGCs
BP	GO:0031098	stress-activated protein kinase signaling cascade	5/163	86/12653	0.00502283	0.0374331	0.0271652	Cdc42/Dhx15/Cka/SkpA/alph	5	up	EGCs
BP	GO:0000278	mitotic cell cycle	14/163	498/12653	0.00504963	0.0374713	0.027193	vas/Mcm3/asp/CycG/msps/mor/bru1/SkpA/Chro/Klp61F/cana/Incenp/ph-p/alph	14	up	EGCs
BP	GO:0048285	organelle fission	11/163	346/12653	0.0051856	0.0383158	0.0278058	vas/pAbp/eIF4G2/CycG/msps/bru1/SkpA/Chro/Klp61F/Incenp/ph-p	11	up	EGCs
BP	GO:0001751	compound eye photoreceptor cell differentiation	8/163	207/12653	0.0053621	0.0394513	0.0286299	pAbp/Src64B/RasGAP1/Cka/mbl/Mbs/babo/alph	8	up	EGCs
BP	GO:0002052	positive regulation of neuroblast proliferation	3/163	28/12653	0.00542802	0.0397671	0.028859	trol/Cka/babo	3	up	EGCs
BP	GO:0048599	oocyte development	7/163	165/12653	0.00550233	0.0401414	0.0291307	orb/vas/nos/pAbp/Pka-C1/msps/Hrb27C	7	up	EGCs
BP	GO:0016331	morphogenesis of embryonic epithelium	6/163	125/12653	0.00554901	0.0403119	0.0292544	Cdc42/alpha-Cat/Cka/shot/Mbs/alph	6	up	EGCs
BP	GO:0034470	ncRNA processing	10/163	301/12653	0.00561672	0.0406331	0.0294875	CG11030/CG9596/shu/CG10463/CG4364/DIP1/Mtr4/CG32344/CG5033/Nopp140	10	up	EGCs
BP	GO:1901800	positive regulation of proteasomal protein catabolic process	4/163	56/12653	0.00579476	0.0417464	0.0302954	Pka-C1/RanBPM/Ufd4/SkpA	4	up	EGCs
BP	GO:0023056	positive regulation of signaling	13/163	454/12653	0.00587497	0.0421486	0.0305873	sxc/trol/trio/Pka-C1/Src64B/Cdc42/akirin/CycG/Dhx15/Akap200/Cka/Uba2/ewg	13	up	EGCs
BP	GO:0070828	heterochromatin organization	6/163	127/12653	0.00598882	0.0421549	0.0305919	Arp6/gpp/FRG1/Dp1/Stat92E/ph-p	6	up	EGCs
BP	GO:0080135	regulation of cellular response to stress	6/163	127/12653	0.00598882	0.0421549	0.0305919	Cdc42/Dhx15/Cka/emb/SkpA/alph	6	up	EGCs
BP	GO:0043631	RNA polyadenylation	3/163	29/12653	0.00599775	0.0421549	0.0305919	orb/nos/bsf	3	up	EGCs
BP	GO:0046329	negative regulation of JNK cascade	3/163	29/12653	0.00599775	0.0421549	0.0305919	Cka/SkpA/alph	3	up	EGCs
BP	GO:2000179	positive regulation of neural precursor cell proliferation	3/163	29/12653	0.00599775	0.0421549	0.0305919	trol/Cka/babo	3	up	EGCs
BP	GO:0046552	photoreceptor cell fate commitment	5/163	90/12653	0.00608432	0.0424539	0.0308088	Src64B/RasGAP1/Cka/babo/alph	5	up	EGCs
BP	GO:0010647	positive regulation of cell communication	13/163	456/12653	0.00608939	0.0424539	0.0308088	sxc/trol/trio/Pka-C1/Src64B/Cdc42/akirin/CycG/Dhx15/Akap200/Cka/Uba2/ewg	13	up	EGCs
BP	GO:0030855	epithelial cell differentiation	11/163	354/12653	0.00613105	0.0425064	0.0308469	orb/Ptpmeg/stai/Src64B/Cdc42/alpha-Cat/RanBPM/Hrb27C/Mbs/Stat92E/ph-p	11	up	EGCs
BP	GO:0007476	imaginal disc-derived wing morphogenesis	10/163	305/12653	0.00614835	0.0425064	0.0308469	how/Pka-C1/nmo/Cdc42/RasGAP1/mor/shot/sd/Mbs/babo	10	up	EGCs
BP	GO:2000060	positive regulation of ubiquitin-dependent protein catabolic process	4/163	57/12653	0.00617068	0.0425064	0.0308469	Pka-C1/RanBPM/Ufd4/SkpA	4	up	EGCs
BP	GO:0051321	meiotic cell cycle	9/163	259/12653	0.00638056	0.0437778	0.0317696	vas/pAbp/Src64B/eIF4G2/asp/CycG/msps/SkpA/Incenp	9	up	EGCs
BP	GO:0001754	eye photoreceptor cell differentiation	8/163	214/12653	0.00651961	0.044555	0.0323336	pAbp/Src64B/RasGAP1/Cka/mbl/Mbs/babo/alph	8	up	EGCs
BP	GO:0006606	protein import into nucleus	4/163	58/12653	0.00656248	0.0445888	0.0323581	Karybeta3/Impbeta11/Nup214/Nup160	4	up	EGCs
BP	GO:0032873	negative regulation of stress-activated MAPK cascade	3/163	30/12653	0.00660193	0.0445888	0.0323581	Cka/SkpA/alph	3	up	EGCs
BP	GO:0045500	sevenless signaling pathway	3/163	30/12653	0.00660193	0.0445888	0.0323581	Src64B/RasGAP1/alph	3	up	EGCs
BP	GO:0010948	negative regulation of cell cycle process	5/163	92/12653	0.00667024	0.0446971	0.0324367	CycG/gpp/mor/Cep97/Chro	5	up	EGCs
BP	GO:0042176	regulation of protein catabolic process	5/163	92/12653	0.00667024	0.0446971	0.0324367	Pka-C1/RanBPM/Ufd4/SkpA/pic	5	up	EGCs
BP	GO:0043408	regulation of MAPK cascade	6/163	130/12653	0.00669551	0.0446971	0.0324367	Cdc42/Dhx15/Cka/Ufd4/SkpA/alph	6	up	EGCs
BP	GO:0023057	negative regulation of signaling	12/163	410/12653	0.00679464	0.0450794	0.0327142	trol/Ptpmeg/Pka-C1/nmo/CycG/RasGAP1/Cka/Ufd4/Pi3K68D/SkpA/pic/alph	12	up	EGCs
BP	GO:0018992	germ-line sex determination	2/163	10/12653	0.0069353	0.0450794	0.0327142	Stat92E/stil	2	up	EGCs
BP	GO:0030708	germarium-derived female germ-line cyst encapsulation	2/163	10/12653	0.0069353	0.0450794	0.0327142	Src64B/ph-p	2	up	EGCs
BP	GO:0048139	female germ-line cyst encapsulation	2/163	10/12653	0.0069353	0.0450794	0.0327142	Src64B/ph-p	2	up	EGCs
BP	GO:0070534	protein K63-linked ubiquitination	2/163	10/12653	0.0069353	0.0450794	0.0327142	Ufd4/Diap2	2	up	EGCs
BP	GO:0071481	cellular response to X-ray	2/163	10/12653	0.0069353	0.0450794	0.0327142	hid/Stat92E	2	up	EGCs
BP	GO:1905477	positive regulation of protein localization to membrane	2/163	10/12653	0.0069353	0.0450794	0.0327142	Akap200/Klp61F	2	up	EGCs
BP	GO:0070192	chromosome organization involved in meiotic cell cycle	4/163	59/12653	0.00697044	0.0451382	0.0327568	vas/Src64B/SkpA/Incenp	4	up	EGCs
BP	GO:0010648	negative regulation of cell communication	12/163	412/12653	0.00705223	0.0452742	0.0328556	trol/Ptpmeg/Pka-C1/nmo/CycG/RasGAP1/Cka/Ufd4/Pi3K68D/SkpA/pic/alph	12	up	EGCs
BP	GO:0007350	blastoderm segmentation	8/163	217/12653	0.00707001	0.0452742	0.0328556	orb/vas/nos/Pka-C1/msps/RasGAP1/Hrb27C/Stat92E	8	up	EGCs
BP	GO:0009952	anterior/posterior pattern specification	8/163	217/12653	0.00707001	0.0452742	0.0328556	orb/vas/nos/Pka-C1/msps/RasGAP1/Hrb27C/ph-p	8	up	EGCs
BP	GO:0070303	negative regulation of stress-activated protein kinase signaling cascade	3/163	31/12653	0.00724105	0.0460286	0.033403	Cka/SkpA/alph	3	up	EGCs
BP	GO:0120034	positive regulation of plasma membrane bounded cell projection assembly	3/163	31/12653	0.00724105	0.0460286	0.033403	Cdc42/pico/shot	3	up	EGCs
BP	GO:0032434	regulation of proteasomal ubiquitin-dependent protein catabolic process	4/163	60/12653	0.00739482	0.0466629	0.0338633	Pka-C1/RanBPM/Ufd4/SkpA	4	up	EGCs
BP	GO:0051170	import into nucleus	4/163	60/12653	0.00739482	0.0466629	0.0338633	Karybeta3/Impbeta11/Nup214/Nup160	4	up	EGCs
BP	GO:0009798	axis specification	8/163	219/12653	0.00745601	0.046878	0.0340194	orb/vas/nos/Pka-C1/msps/RasGAP1/Hrb27C/ph-p	8	up	EGCs
BP	GO:0098542	defense response to other organism	13/163	468/12653	0.00751098	0.0470525	0.034146	Src64B/Cdc42/akirin/betaCOP/mor/Uba2/DIP1/SkpA/pic/Mtr4/Vap33/Diap2/Stat92E	13	up	EGCs
BP	GO:0048729	tissue morphogenesis	11/163	366/12653	0.00779843	0.0486768	0.0353248	orb/Src64B/nmo/Cdc42/CSN6/alpha-Cat/Cka/shot/Mbs/ph-p/alph	11	up	EGCs
BP	GO:0007525	somatic muscle development	5/163	96/12653	0.00795872	0.0494986	0.0359212	how/akirin/ewg/sd/Stat92E	5	up	EGCs
CC	GO:0099080	supramolecular complex	22/164	353/12534	1.15698e-09	2.95029e-07	2.15563e-07	orb/vas/nos/Larp4B/pAbp/CTPsyn/CLIP-190/msps/shu/tmod/Hrb27C/mbl/galla-1/Upf1/FRG1/bru1/bsf/shot/Rcd-1/Klp61F/cana/Incenp	22	up	EGCs
CC	GO:0005681	spliceosomal complex	16/164	190/12534	3.57496e-09	4.3371e-07	3.1689e-07	CG1677/pAbp/hfp/CG30122/SF2/Ref1/SmB/Dhx15/Prp19/Spx/FRG1/LSm7/Zn72D/Mtr4/Dim1/CG42724	16	up	EGCs
CC	GO:0071011	precatalytic spliceosome	14/164	143/12534	5.10247e-09	4.3371e-07	3.1689e-07	CG1677/pAbp/hfp/CG30122/SF2/Ref1/SmB/Dhx15/Prp19/Spx/LSm7/Zn72D/Dim1/CG42724	14	up	EGCs
CC	GO:0071013	catalytic step 2 spliceosome	13/164	126/12534	9.72214e-09	6.19787e-07	4.52847e-07	CG1677/pAbp/hfp/SF2/Ref1/SmB/Dhx15/Prp19/FRG1/LSm7/Zn72D/Mtr4/CG42724	13	up	EGCs
CC	GO:0005654	nucleoplasm	21/164	456/12534	5.13199e-07	2.61731e-05	1.91234e-05	CG11030/simj/dre4/CycT/S6k/ash1/Tpr2/Mcm3/Arp6/SF2/Ref1/SmB/Hrb27C/gpp/CG4364/Ufd4/CG31712/Rnp4F/bru1/CG9346/Nopp140	21	up	EGCs
CC	GO:0036464	cytoplasmic ribonucleoprotein granule	10/164	103/12534	9.26489e-07	3.93758e-05	2.87699e-05	orb/vas/nos/Larp4B/pAbp/shu/Hrb27C/Upf1/bru1/Rcd-1	10	up	EGCs
CC	GO:0035770	ribonucleoprotein granule	10/164	108/12534	1.43785e-06	5.2379e-05	3.82707e-05	orb/vas/nos/Larp4B/pAbp/shu/Hrb27C/Upf1/bru1/Rcd-1	10	up	EGCs
CC	GO:0045495	pole plasm	7/164	56/12534	7.81545e-06	0.000249118	0.000182018	orb/vas/nos/SmB/shu/Hrb27C/bru1	7	up	EGCs
CC	GO:0099512	supramolecular fiber	11/164	212/12534	0.000107084	0.00303404	0.00221682	CTPsyn/CLIP-190/msps/tmod/mbl/galla-1/FRG1/bsf/shot/Klp61F/cana	11	up	EGCs
CC	GO:0099081	supramolecular polymer	11/164	215/12534	0.000121302	0.00309321	0.00226005	CTPsyn/CLIP-190/msps/tmod/mbl/galla-1/FRG1/bsf/shot/Klp61F/cana	11	up	EGCs
CC	GO:0005819	spindle	8/164	120/12534	0.000175812	0.00407563	0.00297786	asp/CLIP-190/msps/galla-1/shot/Chro/Klp61F/Incenp	8	up	EGCs
CC	GO:0043186	P granule	5/164	45/12534	0.000288786	0.00613671	0.00448379	orb/vas/shu/Hrb27C/bru1	5	up	EGCs
CC	GO:0060293	germ plasm	5/164	47/12534	0.000355025	0.00696396	0.00508822	orb/vas/shu/Hrb27C/bru1	5	up	EGCs
CC	GO:0030426	growth cone	4/164	29/12534	0.0005199	0.00946961	0.00691898	trio/Cdc42/CLIP-190/shot	4	up	EGCs
CC	GO:0030427	site of polarized growth	4/164	32/12534	0.000763505	0.0129796	0.00948354	trio/Cdc42/CLIP-190/shot	4	up	EGCs
CC	GO:0000785	chromatin	15/164	457/12534	0.000969142	0.0148364	0.0108402	simj/D1/dre4/HmgD/ash1/akirin/Arp6/row/mor/dikar/Chro/CG9890/tna/Dp1/stil	15	up	EGCs
CC	GO:0005876	spindle microtubule	4/164	35/12534	0.00107835	0.0148364	0.0108402	CLIP-190/galla-1/shot/Klp61F	4	up	EGCs
CC	GO:0035371	microtubule plus-end	3/164	16/12534	0.00108667	0.0148364	0.0108402	CLIP-190/msps/shot	3	up	EGCs
CC	GO:0005700	polytene chromosome	10/164	237/12534	0.00111687	0.0148364	0.0108402	D1/dre4/CycT/ash1/akirin/CycG/Hrb98DE/Chro/Dp1/ph-p	10	up	EGCs
CC	GO:0005911	cell-cell junction	7/164	125/12534	0.00126552	0.0148364	0.0108402	kirre/rst/alpha-Cat/shot/Mbs/Girdin/zpg	7	up	EGCs
CC	GO:1990752	microtubule end	3/164	17/12534	0.00130691	0.0148364	0.0108402	CLIP-190/msps/shot	3	up	EGCs
CC	GO:0045169	fusome	4/164	37/12534	0.00133288	0.0148364	0.0108402	CLIP-190/tmod/shot/Klp61F	4	up	EGCs
CC	GO:0030054	cell junction	15/164	472/12534	0.00133818	0.0148364	0.0108402	kirre/nAChRalpha3/orb/nos/stai/S6k/rst/alpha-Cat/X11Lbeta/shot/Mbs/Girdin/Sdc/zpg/Vap33	15	up	EGCs
CC	GO:1990124	messenger ribonucleoprotein complex	3/164	19/12534	0.00182693	0.0194112	0.0141828	orb/nos/Upf1	3	up	EGCs
CC	GO:0048471	perinuclear region of cytoplasm	5/164	74/12534	0.0028095	0.0286569	0.0209381	vas/nos/Nhe3/mbl/Diap2	5	up	EGCs
CC	GO:0031672	A band	3/164	23/12534	0.00321346	0.0315167	0.0230276	tmod/mbl/bsf	3	up	EGCs
CC	GO:0043005	neuron projection	14/164	468/12534	0.00335176	0.0316555	0.0231291	dpr6/nAChRalpha3/orb/nos/stai/trio/Pka-C1/Cdc42/CLIP-190/X11Lbeta/Upf1/shot/Girdin/Sdc	14	up	EGCs
CC	GO:0019897	extrinsic component of plasma membrane	4/164	48/12534	0.00351331	0.0319962	0.023378	trio/Src64B/alpha-Cat/Fkbp59	4	up	EGCs
CC	GO:0005874	microtubule	6/164	115/12534	0.00398674	0.0346391	0.0253091	CLIP-190/msps/galla-1/shot/Klp61F/cana	6	up	EGCs
CC	GO:0005912	adherens junction	4/164	50/12534	0.00407519	0.0346391	0.0253091	rst/alpha-Cat/shot/Girdin	4	up	EGCs
CC	GO:0070603	SWI/SNF superfamily-type complex	4/164	51/12534	0.00437765	0.0351829	0.0257064	simj/Arp6/mor/dikar	4	up	EGCs
CC	GO:0070161	anchoring junction	7/164	156/12534	0.0044151	0.0351829	0.0257064	kirre/rst/alpha-Cat/shot/Mbs/Girdin/zpg	7	up	EGCs
MF	GO:0003730	mRNA 3'-UTR binding	10/153	122/12393	2.58717e-06	0.000703709	0.000610026	orb/vas/Larp4B/pAbp/how/Hrb98DE/Hrb27C/bru1/bsf/Dp1	10	up	EGCs
MF	GO:0003727	single-stranded RNA binding	6/153	38/12393	6.39404e-06	0.000869589	0.000753823	pAbp/how/Hrb98DE/Hrb27C/Zn72D/CNBP	6	up	EGCs
MF	GO:0008092	cytoskeletal protein binding	15/153	339/12393	1.9201e-05	0.00174089	0.00150913	CG32264/Ptpmeg/stai/asp/CLIP-190/alpha-Cat/msps/Akap200/tmod/FRG1/shot/Girdin/Klp61F/cana/Incenp	15	up	EGCs
MF	GO:0003724	RNA helicase activity	6/153	52/12393	4.08987e-05	0.00248358	0.00215295	vas/mahe/Dhx15/Upf1/Mtr4/CG32344	6	up	EGCs
MF	GO:0008186	ATP-dependent activity, acting on RNA	6/153	53/12393	4.5654e-05	0.00248358	0.00215295	vas/mahe/Dhx15/Upf1/Mtr4/CG32344	6	up	EGCs
MF	GO:0004386	helicase activity	7/153	83/12393	7.21516e-05	0.00327087	0.00283543	vas/mahe/Mcm3/Dhx15/Upf1/Mtr4/CG32344	7	up	EGCs
MF	GO:0015631	tubulin binding	9/153	156/12393	0.000134143	0.00494498	0.00428667	stai/asp/CLIP-190/msps/shot/Girdin/Klp61F/cana/Incenp	9	up	EGCs
MF	GO:0043021	ribonucleoprotein complex binding	6/153	65/12393	0.000145441	0.00494498	0.00428667	orb/eEF2/smid/Srp68/CG5033/CNBP	6	up	EGCs
MF	GO:0008017	microtubule binding	8/153	128/12393	0.000183915	0.00555831	0.00481835	asp/CLIP-190/msps/shot/Girdin/Klp61F/cana/Incenp	8	up	EGCs
MF	GO:0019899	enzyme binding	15/153	430/12393	0.000277288	0.00754223	0.00653816	Cdc42/ash1/pico/RanBPM/hid/Cka/Uba2/emb/Mbs/Vha100-2/Impbeta11/Pi3K68D/Diap2/ph-p/CG42724	15	up	EGCs
MF	GO:0044877	protein-containing complex binding	13/153	347/12393	0.000364745	0.00847861	0.00734988	orb/eEF2/CG1677/dre4/Arp6/alpha-Cat/Akap200/smid/FRG1/Srp68/babo/CG5033/CNBP	13	up	EGCs
MF	GO:0070717	poly-purine tract binding	3/153	12/12393	0.000374056	0.00847861	0.00734988	pAbp/Hrb98DE/Hrb27C	3	up	EGCs
MF	GO:0019904	protein domain specific binding	6/153	79/12393	0.000424804	0.0088882	0.00770494	pico/rst/hid/sd/Pi3K68D/Vap33	6	up	EGCs
MF	GO:0140657	ATP-dependent activity	14/153	422/12393	0.000730984	0.014202	0.0123113	vas/mahe/Hsc70Cb/Mcm3/Dhx15/smid/Uba2/Upf1/Vha100-2/Mtr4/CG32344/Hsc70-5/Klp61F/cana	14	up	EGCs
MF	GO:0031072	heat shock protein binding	4/153	41/12393	0.00158568	0.0287536	0.0249258	Tpr2/shu/Hsc70-5/Stip1	4	up	EGCs
MF	GO:0008135	translation factor activity, RNA binding	5/153	73/12393	0.0020548	0.0333497	0.02891	orb/eEF2/eIF4G2/eIF2Bgamma/eIF3a	5	up	EGCs
MF	GO:0016538	cyclin-dependent protein serine/threonine kinase regulator activity	3/153	21/12393	0.00208436	0.0333497	0.02891	CycT/CG16903/CycG	3	up	EGCs
BP	GO:0007305	vitelline membrane formation involved in chorion-containing eggshell formation	6/60	14/12653	2.56465e-11	4.85573e-09	4.58937e-09	Cp36/Vm32E/Vm26Ac/Vm26Ab/Vml/Vm26Aa	6	down	EGCs
BP	GO:0030704	vitelline membrane formation	6/60	14/12653	2.56465e-11	4.85573e-09	4.58937e-09	Cp36/Vm32E/Vm26Ac/Vm26Ab/Vml/Vm26Aa	6	down	EGCs
BP	GO:0035803	egg coat formation	6/60	14/12653	2.56465e-11	4.85573e-09	4.58937e-09	Cp36/Vm32E/Vm26Ac/Vm26Ab/Vml/Vm26Aa	6	down	EGCs
BP	GO:0085029	extracellular matrix assembly	6/60	23/12653	8.34134e-10	1.18447e-07	1.1195e-07	Cp36/Vm32E/Vm26Ac/Vm26Ab/Vml/Vm26Aa	6	down	EGCs
BP	GO:0007304	chorion-containing eggshell formation	6/60	52/12653	1.51259e-07	1.71831e-05	1.62405e-05	Cp36/Vm32E/Vm26Ac/Vm26Ab/Vml/Vm26Aa	6	down	EGCs
BP	GO:0030703	eggshell formation	6/60	54/12653	1.90489e-07	1.80329e-05	1.70437e-05	Cp36/Vm32E/Vm26Ac/Vm26Ab/Vml/Vm26Aa	6	down	EGCs
BP	GO:0030198	extracellular matrix organization	6/60	65/12653	5.8514e-07	4.74799e-05	4.48754e-05	Cp36/Vm32E/Vm26Ac/Vm26Ab/Vml/Vm26Aa	6	down	EGCs
BP	GO:0043062	extracellular structure organization	6/60	81/12653	2.16817e-06	0.00015394	0.000145496	Cp36/Vm32E/Vm26Ac/Vm26Ab/Vml/Vm26Aa	6	down	EGCs
BP	GO:0045229	external encapsulating structure organization	7/60	154/12653	7.76338e-06	0.000489955	0.000463079	Cp36/Vm32E/Vm26Ac/Vm26Ab/Vml/Vm26Aa/Cp16	7	down	EGCs
BP	GO:0010927	cellular component assembly involved in morphogenesis	7/60	160/12653	9.97573e-06	0.000566622	0.000535539	Cp36/Vm32E/Vm26Ac/Vm26Ab/Vml/Vm26Aa/Cp16	7	down	EGCs
BP	GO:0006119	oxidative phosphorylation	5/60	94/12653	8.04069e-05	0.00415192	0.00392416	COX7C/sun/Chchd2/ox/CG7630	5	down	EGCs
BP	GO:0009060	aerobic respiration	5/60	127/12653	0.000330538	0.0156455	0.0147872	COX7C/sun/Chchd2/ox/CG7630	5	down	EGCs
BP	GO:0042775	mitochondrial ATP synthesis coupled electron transport	4/60	73/12653	0.000389517	0.0170189	0.0160853	COX7C/Chchd2/ox/CG7630	4	down	EGCs
BP	GO:0042773	ATP synthesis coupled electron transport	4/60	77/12653	0.000477515	0.0193734	0.0183107	COX7C/Chchd2/ox/CG7630	4	down	EGCs
BP	GO:0045333	cellular respiration	5/60	140/12653	0.000517259	0.0195869	0.0185124	COX7C/sun/Chchd2/ox/CG7630	5	down	EGCs
BP	GO:0022904	respiratory electron transport chain	4/60	84/12653	0.00066425	0.0235809	0.0222873	COX7C/Chchd2/ox/CG7630	4	down	EGCs
BP	GO:0006091	generation of precursor metabolites and energy	6/60	233/12653	0.000797811	0.0266563	0.025194	COX7C/sun/Chchd2/ox/Gapdh2/CG7630	6	down	EGCs
BP	GO:0022900	electron transport chain	4/60	91/12653	0.000897688	0.028327	0.0267731	COX7C/Chchd2/ox/CG7630	4	down	EGCs
BP	GO:0030707	follicle cell of egg chamber development	6/60	265/12653	0.00154852	0.0462927	0.0437533	Cp36/Vm32E/Vm26Ac/Vm26Ab/Vml/Vm26Aa	6	down	EGCs
BP	GO:0015980	energy derivation by oxidation of organic compounds	5/60	181/12653	0.00163844	0.0465316	0.0439791	COX7C/sun/Chchd2/ox/CG7630	5	down	EGCs
CC	GO:0042600	egg chorion	6/62	40/12534	3.85021e-08	4.73576e-06	3.72862e-06	Cp36/Vm32E/Vm26Ac/Cp19/Cp16/Cp18	6	down	EGCs
CC	GO:0030312	external encapsulating structure	10/62	303/12534	2.07676e-06	0.000127721	0.000100559	Cp36/Vm32E/Vm26Ac/Vm26Ab/Vm34Ca/Cp19/Vml/Vm26Aa/Cp16/Cp18	10	down	EGCs
CC	GO:0098798	mitochondrial protein-containing complex	7/62	268/12534	0.000340372	0.0139552	0.0109874	COX7C/sun/ox/mRpL12/mRpL55/CG7630/Chchd3	7	down	EGCs
CC	GO:0070069	cytochrome complex	3/62	35/12534	0.00067389	0.0207221	0.0163152	COX7C/ox/CG7630	3	down	EGCs
CC	GO:0098800	inner mitochondrial membrane protein complex	5/62	156/12534	0.00102365	0.0251818	0.0198265	COX7C/sun/ox/CG7630/Chchd3	5	down	EGCs
CC	GO:0015934	large ribosomal subunit	4/62	104/12534	0.00172498	0.031859	0.0250837	RpL29/mRpL12/RpL41/mRpL55	4	down	EGCs
CC	GO:0019774	proteasome core complex, beta-subunit complex	2/62	13/12534	0.00181311	0.031859	0.0250837	Prosbeta1/Prosbeta6	2	down	EGCs
CC	GO:0031012	extracellular matrix	6/62	270/12534	0.0021157	0.0325289	0.0256112	Vm32E/Vm26Ac/Vm26Ab/Vm34Ca/Vml/Vm26Aa	6	down	EGCs
BP	GO:0002181	cytoplasmic translation	45059	131/12653	1.32686e-07	1.36667e-05	9.91656e-06	RpLP2/RpL18A/RpS2/RpS15/RpS17	5	up	Stage 1 older GCs
CC	GO:0044391	ribosomal subunit	45059	177/12534	6.23242e-07	1.2441e-05	6.54788e-06	RpLP2/RpL18A/RpS2/RpS15/RpS17	5	up	Stage 1 older GCs
CC	GO:0022626	cytosolic ribosome	45059	193/12534	9.56998e-07	1.2441e-05	6.54788e-06	RpLP2/RpL18A/RpS2/RpS15/RpS17	5	up	Stage 1 older GCs
CC	GO:0005840	ribosome	45059	301/12534	8.48885e-06	7.32182e-05	3.85359e-05	RpLP2/RpL18A/RpS2/RpS15/RpS17	5	up	Stage 1 older GCs
CC	GO:0022627	cytosolic small ribosomal subunit	44998	44/12534	1.12643e-05	7.32182e-05	3.85359e-05	RpS2/RpS15/RpS17	3	up	Stage 1 older GCs
CC	GO:0015935	small ribosomal subunit	44998	76/12534	5.86557e-05	0.00030501	0.000160532	RpS2/RpS15/RpS17	3	up	Stage 1 older GCs
CC	GO:0022625	cytosolic large ribosomal subunit	44970	54/12534	0.0013785	0.00597348	0.00314394	RpLP2/RpL18A	2	up	Stage 1 older GCs
CC	GO:0015934	large ribosomal subunit	44970	104/12534	0.00501083	0.0186116	0.0097956	RpLP2/RpL18A	2	up	Stage 1 older GCs
CC	GO:0000228	nuclear chromosome	44970	146/12534	0.00966278	0.0298341	0.0157022	RpS2/RpS15	2	up	Stage 1 older GCs
CC	GO:0016027	inaD signaling complex	44939	10/12534	0.0103272	0.0298341	0.0157022	Fkbp59	1	up	Stage 1 older GCs
CC	GO:0005852	eukaryotic translation initiation factor 3 complex	44939	16/12534	0.0164762	0.0428381	0.0225464	eIF3b	1	up	Stage 1 older GCs
MF	GO:0003735	structural constituent of ribosome	45057	289/12393	2.74342e-06	4.93815e-05	2.31025e-05	RpLP2/RpL18A/RpS2/RpS15/RpS17	5	up	Stage 1 older GCs
BP	GO:0007305	vitelline membrane formation involved in chorion-containing eggshell formation	7/83	14/12653	1.33526e-12	4.83363e-10	3.85585e-10	fs(1)M3/psd/Vm32E/Vm26Ac/Vm26Ab/Vml/Vm26Aa	7	down	Stage 1 older GCs
BP	GO:0030704	vitelline membrane formation	7/83	14/12653	1.33526e-12	4.83363e-10	3.85585e-10	fs(1)M3/psd/Vm32E/Vm26Ac/Vm26Ab/Vml/Vm26Aa	7	down	Stage 1 older GCs
BP	GO:0035803	egg coat formation	7/83	14/12653	1.33526e-12	4.83363e-10	3.85585e-10	fs(1)M3/psd/Vm32E/Vm26Ac/Vm26Ab/Vml/Vm26Aa	7	down	Stage 1 older GCs
BP	GO:0085029	extracellular matrix assembly	7/83	23/12653	9.09614e-11	2.4696e-08	1.97003e-08	fs(1)M3/psd/Vm32E/Vm26Ac/Vm26Ab/Vml/Vm26Aa	7	down	Stage 1 older GCs
BP	GO:0007304	chorion-containing eggshell formation	8/83	52/12653	1.44682e-09	3.14249e-07	2.5068e-07	Pxt/fs(1)M3/psd/Vm32E/Vm26Ac/Vm26Ab/Vml/Vm26Aa	8	down	Stage 1 older GCs
BP	GO:0030703	eggshell formation	8/83	54/12653	1.97934e-09	3.58261e-07	2.85789e-07	Pxt/fs(1)M3/psd/Vm32E/Vm26Ac/Vm26Ab/Vml/Vm26Aa	8	down	Stage 1 older GCs
BP	GO:0010927	cellular component assembly involved in morphogenesis	11/83	160/12653	6.89887e-09	9.78564e-07	7.80613e-07	Bsg/Pxt/fs(1)M3/psd/Vm32E/Vm26Ac/Vm26Ab/hts/Vml/Vm26Aa/Cp16	11	down	Stage 1 older GCs
BP	GO:0002064	epithelial cell development	14/83	298/12653	7.32189e-09	9.78564e-07	7.80613e-07	kis/RhoGAP71E/Pxt/fs(1)M3/Smr/crb/psd/Vm32E/Vm26Ac/orb/yki/Vm26Ab/Vml/Vm26Aa	14	down	Stage 1 older GCs
BP	GO:0030855	epithelial cell differentiation	15/83	354/12653	8.10965e-09	9.78564e-07	7.80613e-07	kis/RhoGAP71E/Pxt/fs(1)M3/Smr/crb/psd/yrt/Vm32E/Vm26Ac/orb/yki/Vm26Ab/Vml/Vm26Aa	15	down	Stage 1 older GCs
BP	GO:0043062	extracellular structure organization	8/83	81/12653	5.30484e-08	5.76105e-06	4.59566e-06	fs(1)M3/psd/Vm32E/Vm26Ac/Vm26Ab/hts/Vml/Vm26Aa	8	down	Stage 1 older GCs
BP	GO:0030707	follicle cell of egg chamber development	12/83	265/12653	1.43606e-07	1.41778e-05	1.13098e-05	kis/Pxt/fs(1)M3/Smr/psd/Vm32E/Vm26Ac/orb/yki/Vm26Ab/Vml/Vm26Aa	12	down	Stage 1 older GCs
BP	GO:0030198	extracellular matrix organization	7/83	65/12653	2.07026e-07	1.87358e-05	1.49458e-05	fs(1)M3/psd/Vm32E/Vm26Ac/Vm26Ab/Vml/Vm26Aa	7	down	Stage 1 older GCs
BP	GO:0045229	external encapsulating structure organization	9/83	154/12653	7.07255e-07	5.9083e-05	4.71312e-05	Pxt/fs(1)M3/psd/Vm32E/Vm26Ac/Vm26Ab/Vml/Vm26Aa/Cp16	9	down	Stage 1 older GCs
BP	GO:0048469	cell maturation	10/83	206/12653	9.09555e-07	7.05555e-05	5.6283e-05	klar/kis/wisp/msps/exu/shep/osk/enc/orb/milt	10	down	Stage 1 older GCs
BP	GO:0071695	anatomical structure maturation	10/83	209/12653	1.03785e-06	7.51404e-05	5.99404e-05	klar/kis/wisp/msps/exu/shep/osk/enc/orb/milt	10	down	Stage 1 older GCs
BP	GO:0009798	axis specification	10/83	219/12653	1.58688e-06	0.00010771	8.59213e-05	klar/fs(1)h/fs(1)M3/msps/exu/osk/enc/orb/milt/Vml	10	down	Stage 1 older GCs
BP	GO:0009880	embryonic pattern specification	10/83	233/12653	2.77343e-06	0.000175785	0.000140226	klar/kis/fs(1)h/fs(1)M3/msps/exu/retn/osk/enc/orb	10	down	Stage 1 older GCs
BP	GO:0008298	intracellular mRNA localization	7/83	97/12653	3.2277e-06	0.000175785	0.000140226	klar/wisp/msps/exu/osk/enc/orb	7	down	Stage 1 older GCs
BP	GO:0007351	tripartite regional subdivision	8/83	138/12653	3.23729e-06	0.000175785	0.000140226	klar/fs(1)h/fs(1)M3/msps/exu/osk/enc/orb	8	down	Stage 1 older GCs
BP	GO:0008595	anterior/posterior axis specification, embryo	8/83	138/12653	3.23729e-06	0.000175785	0.000140226	klar/fs(1)h/fs(1)M3/msps/exu/osk/enc/orb	8	down	Stage 1 older GCs
BP	GO:0009994	oocyte differentiation	9/83	187/12653	3.55751e-06	0.000179499	0.000143188	klar/wisp/msps/exu/osk/enc/orb/milt/hts	9	down	Stage 1 older GCs
BP	GO:0021700	developmental maturation	10/83	241/12653	3.75064e-06	0.000179499	0.000143188	klar/kis/wisp/msps/exu/shep/osk/enc/orb/milt	10	down	Stage 1 older GCs
BP	GO:0000578	embryonic axis specification	8/83	141/12653	3.80154e-06	0.000179499	0.000143188	klar/fs(1)h/fs(1)M3/msps/exu/osk/enc/orb	8	down	Stage 1 older GCs
BP	GO:0007338	single fertilization	5/83	40/12653	5.90871e-06	0.000267369	0.000213284	dhd/wisp/msps/gnu/Vm26Ab	5	down	Stage 1 older GCs
BP	GO:0035282	segmentation	10/83	260/12653	7.34649e-06	0.000319131	0.000254575	klar/kis/fs(1)h/fs(1)M3/skd/msps/exu/osk/enc/orb	10	down	Stage 1 older GCs
BP	GO:0009948	anterior/posterior axis specification	8/83	158/12653	8.83164e-06	0.000368891	0.000294269	klar/fs(1)h/fs(1)M3/msps/exu/osk/enc/orb	8	down	Stage 1 older GCs
BP	GO:0009566	fertilization	5/83	44/12653	9.55368e-06	0.00038427	0.000306537	dhd/wisp/msps/gnu/Vm26Ab	5	down	Stage 1 older GCs
BP	GO:0030029	actin filament-based process	11/83	331/12653	9.99137e-06	0.000387522	0.000309132	Bsg/step/RhoGAP71E/cib/crb/CG32066/pico/pbl/osk/yrt/hts	11	down	Stage 1 older GCs
BP	GO:0060811	intracellular mRNA localization involved in anterior/posterior axis specification	6/83	78/12653	1.16914e-05	0.000411754	0.000328461	klar/msps/exu/osk/enc/orb	6	down	Stage 1 older GCs
BP	GO:0007350	blastoderm segmentation	9/83	217/12653	1.19022e-05	0.000411754	0.000328461	klar/kis/fs(1)h/fs(1)M3/msps/exu/osk/enc/orb	9	down	Stage 1 older GCs
BP	GO:0009952	anterior/posterior pattern specification	9/83	217/12653	1.19022e-05	0.000411754	0.000328461	klar/fs(1)h/fs(1)M3/msps/exu/retn/osk/enc/orb	9	down	Stage 1 older GCs
BP	GO:0048599	oocyte development	8/83	165/12653	1.21327e-05	0.000411754	0.000328461	klar/wisp/msps/exu/osk/enc/orb/milt	8	down	Stage 1 older GCs
BP	GO:0060810	intracellular mRNA localization involved in pattern specification process	6/83	81/12653	1.45432e-05	0.000478603	0.000381788	klar/msps/exu/osk/enc/orb	6	down	Stage 1 older GCs
BP	GO:0006403	RNA localization	8/83	192/12653	3.62405e-05	0.00115757	0.000923404	klar/smg/wisp/msps/exu/osk/enc/orb	8	down	Stage 1 older GCs
BP	GO:0030036	actin cytoskeleton organization	10/83	317/12653	4.07074e-05	0.00126309	0.00100758	Bsg/step/cib/crb/CG32066/pico/pbl/osk/yrt/hts	10	down	Stage 1 older GCs
BP	GO:0007309	oocyte axis specification	7/83	145/12653	4.50544e-05	0.00135914	0.0010842	klar/msps/exu/osk/enc/orb/milt	7	down	Stage 1 older GCs
BP	GO:0007308	oocyte construction	7/83	149/12653	5.35887e-05	0.0015729	0.00125472	klar/msps/exu/osk/enc/orb/milt	7	down	Stage 1 older GCs
BP	GO:0031032	actomyosin structure organization	6/83	103/12653	5.71327e-05	0.00163279	0.0013025	Bsg/step/crb/pbl/yrt/hts	6	down	Stage 1 older GCs
BP	GO:0007314	oocyte anterior/posterior axis specification	6/83	105/12653	6.36389e-05	0.0017721	0.00141362	klar/msps/exu/osk/enc/orb	6	down	Stage 1 older GCs
BP	GO:0009953	dorsal/ventral pattern formation	7/83	155/12653	6.88388e-05	0.00186897	0.0014909	skd/Su(Tpl)/crb/enc/orb/milt/Vml	7	down	Stage 1 older GCs
BP	GO:0008358	maternal determination of anterior/posterior axis, embryo	6/83	108/12653	7.44954e-05	0.00195228	0.00155736	klar/msps/exu/osk/enc/orb	6	down	Stage 1 older GCs
BP	GO:0019094	pole plasm mRNA localization	5/83	67/12653	7.55026e-05	0.00195228	0.00155736	klar/exu/osk/enc/orb	5	down	Stage 1 older GCs
BP	GO:0007316	pole plasm RNA localization	5/83	68/12653	8.10783e-05	0.0020477	0.00163347	klar/exu/osk/enc/orb	5	down	Stage 1 older GCs
BP	GO:0001775	cell activation	3/83	15/12653	0.000116995	0.00282349	0.00225233	wisp/gnu/Vm26Ab	3	down	Stage 1 older GCs
BP	GO:0007343	egg activation	3/83	15/12653	0.000116995	0.00282349	0.00225233	wisp/gnu/Vm26Ab	3	down	Stage 1 older GCs
BP	GO:0042461	photoreceptor cell development	6/83	122/12653	0.000146302	0.00345365	0.00275502	klar/Bsg/crb/lola/yrt/yki	6	down	Stage 1 older GCs
BP	GO:0051640	organelle localization	8/83	235/12653	0.000149467	0.00345365	0.00275502	klar/clu/Bsg/wisp/msps/ens/milt/CycB	8	down	Stage 1 older GCs
BP	GO:0032968	positive regulation of transcription elongation by RNA polymerase II	3/83	17/12653	0.000173201	0.00391866	0.00312597	fs(1)h/dre4/Su(Tpl)	3	down	Stage 1 older GCs
BP	GO:0051647	nucleus localization	4/83	45/12653	0.000208999	0.0046321	0.00369508	klar/Bsg/wisp/ens	4	down	Stage 1 older GCs
BP	GO:0007315	pole plasm assembly	5/83	84/12653	0.000221232	0.00480515	0.00383313	klar/exu/osk/enc/orb	5	down	Stage 1 older GCs
BP	GO:0000904	cell morphogenesis involved in differentiation	11/83	478/12653	0.000275304	0.00586236	0.00467648	Bsg/kis/RhoGAP71E/fs(1)h/msps/CG6701/crb/pbl/retn/lola/hts	11	down	Stage 1 older GCs
BP	GO:0007028	cytoplasm organization	5/83	91/12653	0.000321534	0.00671511	0.00535673	klar/exu/osk/enc/orb	5	down	Stage 1 older GCs
BP	GO:0032786	positive regulation of DNA-templated transcription, elongation	3/83	21/12653	0.000332404	0.00681114	0.00543333	fs(1)h/dre4/Su(Tpl)	3	down	Stage 1 older GCs
BP	GO:0051646	mitochondrion localization	3/83	23/12653	0.000438453	0.00881778	0.00703405	clu/Bsg/milt	3	down	Stage 1 older GCs
BP	GO:0007354	zygotic determination of anterior/posterior axis, embryo	3/83	24/12653	0.000498725	0.00984755	0.00785551	fs(1)h/fs(1)M3/osk	3	down	Stage 1 older GCs
BP	GO:0007317	regulation of pole plasm oskar mRNA localization	3/83	25/12653	0.000564059	0.0109387	0.00872596	klar/exu/enc	3	down	Stage 1 older GCs
BP	GO:0048667	cell morphogenesis involved in neuron differentiation	10/83	441/12653	0.000596513	0.0113651	0.00906611	Bsg/kis/fs(1)h/msps/CG6701/crb/pbl/retn/lola/hts	10	down	Stage 1 older GCs
BP	GO:0048812	neuron projection morphogenesis	10/83	445/12653	0.00063977	0.0117921	0.00940672	Bsg/kis/fs(1)h/msps/CG6701/crb/pbl/retn/lola/hts	10	down	Stage 1 older GCs
BP	GO:0042462	eye photoreceptor cell development	5/83	106/12653	0.00064898	0.0117921	0.00940672	klar/crb/lola/yrt/yki	5	down	Stage 1 older GCs
BP	GO:0048858	cell projection morphogenesis	10/83	447/12653	0.000662356	0.0117921	0.00940672	Bsg/kis/fs(1)h/msps/CG6701/crb/pbl/retn/lola/hts	10	down	Stage 1 older GCs
BP	GO:0120039	plasma membrane bounded cell projection morphogenesis	10/83	447/12653	0.000662356	0.0117921	0.00940672	Bsg/kis/fs(1)h/msps/CG6701/crb/pbl/retn/lola/hts	10	down	Stage 1 older GCs
BP	GO:0034243	regulation of transcription elongation by RNA polymerase II	3/83	27/12653	0.000710587	0.0124467	0.00992892	fs(1)h/dre4/Su(Tpl)	3	down	Stage 1 older GCs
BP	GO:0032990	cell part morphogenesis	10/83	455/12653	0.000759419	0.0129646	0.010342	Bsg/kis/fs(1)h/msps/CG6701/crb/pbl/retn/lola/hts	10	down	Stage 1 older GCs
BP	GO:0045451	pole plasm oskar mRNA localization	4/83	63/12653	0.00076403	0.0129646	0.010342	klar/exu/enc/orb	4	down	Stage 1 older GCs
BP	GO:1904580	regulation of intracellular mRNA localization	3/83	29/12653	0.00087934	0.0146917	0.0117198	klar/exu/enc	3	down	Stage 1 older GCs
BP	GO:0046530	photoreceptor cell differentiation	7/83	238/12653	0.000940511	0.0154757	0.0123451	klar/Bsg/fwe/crb/lola/yrt/yki	7	down	Stage 1 older GCs
BP	GO:1903046	meiotic cell cycle process	7/83	241/12653	0.00101182	0.0164005	0.0130829	dhd/wisp/msps/lok/pbl/enc/hts	7	down	Stage 1 older GCs
BP	GO:0008283	cell population proliferation	8/83	316/12653	0.00107488	0.0171664	0.0136939	clu/msps/crb/Prosap/enc/yki/CycB/hts	8	down	Stage 1 older GCs
BP	GO:0061061	muscle structure development	7/83	246/12653	0.00114008	0.0179439	0.014314	klar/Bsg/skd/ens/retn/lola/hts	7	down	Stage 1 older GCs
BP	GO:0048134	germ-line cyst formation	3/83	32/12653	0.00117684	0.0182579	0.0145646	enc/CycB/hts	3	down	Stage 1 older GCs
BP	GO:0031175	neuron projection development	10/83	483/12653	0.00119635	0.0182991	0.0145974	Bsg/kis/fs(1)h/msps/CG6701/crb/pbl/retn/lola/hts	10	down	Stage 1 older GCs
BP	GO:0009950	dorsal/ventral axis specification	4/83	73/12653	0.00132851	0.0200384	0.0159849	enc/orb/milt/Vml	4	down	Stage 1 older GCs
BP	GO:0032784	regulation of DNA-templated transcription elongation	3/83	34/12653	0.00140647	0.0209237	0.0166911	fs(1)h/dre4/Su(Tpl)	3	down	Stage 1 older GCs
BP	GO:0051321	meiotic cell cycle	7/83	259/12653	0.00153395	0.0225118	0.0179579	dhd/wisp/msps/lok/pbl/enc/hts	7	down	Stage 1 older GCs
BP	GO:0048311	mitochondrion distribution	2/83	10/12653	0.00184891	0.0260768	0.0208018	clu/milt	2	down	Stage 1 older GCs
BP	GO:0060211	regulation of nuclear-transcribed mRNA poly(A) tail shortening	2/83	10/12653	0.00184891	0.0260768	0.0208018	smg/Marf1	2	down	Stage 1 older GCs
BP	GO:0060213	positive regulation of nuclear-transcribed mRNA poly(A) tail shortening	2/83	10/12653	0.00184891	0.0260768	0.0208018	smg/Marf1	2	down	Stage 1 older GCs
BP	GO:0007163	establishment or maintenance of cell polarity	6/83	198/12653	0.00189131	0.0263328	0.021006	msps/crb/osk/lola/yrt/orb	6	down	Stage 1 older GCs
BP	GO:0009792	embryo development ending in birth or egg hatching	6/83	199/12653	0.00194003	0.0264136	0.0210704	step/Yp3/crb/exu/yrt/CycB	6	down	Stage 1 older GCs
BP	GO:0007097	nuclear migration	3/83	38/12653	0.00194575	0.0264136	0.0210704	klar/wisp/ens	3	down	Stage 1 older GCs
BP	GO:0007310	oocyte dorsal/ventral axis specification	3/83	39/12653	0.00209799	0.0281286	0.0224386	enc/orb/milt	3	down	Stage 1 older GCs
BP	GO:0051301	cell division	7/83	275/12653	0.00215652	0.0285608	0.0227833	clu/msps/pico/pbl/enc/CycB/hts	7	down	Stage 1 older GCs
BP	GO:0097435	supramolecular fiber organization	7/83	282/12653	0.00248371	0.0324978	0.0259239	Bsg/cib/msps/CG32066/ens/pico/hts	7	down	Stage 1 older GCs
BP	GO:0006368	transcription elongation by RNA polymerase II	3/83	42/12653	0.00259844	0.0335941	0.0267985	fs(1)h/dre4/Su(Tpl)	3	down	Stage 1 older GCs
BP	GO:0040011	locomotion	9/83	449/12653	0.0026436	0.0337759	0.0269434	klar/Bsg/kis/msps/pbl/retn/shep/lola/hts	9	down	Stage 1 older GCs
BP	GO:0006997	nucleus organization	4/83	94/12653	0.00335485	0.0423647	0.0337948	klar/dhd/wisp/msps	4	down	Stage 1 older GCs
BP	GO:0007525	somatic muscle development	4/83	96/12653	0.00361867	0.045171	0.0360335	skd/ens/lola/hts	4	down	Stage 1 older GCs
CC	GO:0042600	egg chorion	6/88	40/12534	3.19447e-07	6.00561e-05	5.17841e-05	psd/Vm32E/Vm26Ac/Cp19/Cp16/Cp18	6	down	Stage 1 older GCs
CC	GO:0036464	cytoplasmic ribonucleoprotein granule	7/88	103/12534	7.58326e-06	0.000650106	0.000560562	smg/Yp3/tapas/CG6701/exu/osk/orb	7	down	Stage 1 older GCs
CC	GO:0035770	ribonucleoprotein granule	7/88	108/12534	1.0374e-05	0.000650106	0.000560562	smg/Yp3/tapas/CG6701/exu/osk/orb	7	down	Stage 1 older GCs
CC	GO:0043186	P granule	5/88	45/12534	1.48967e-05	0.000695522	0.000599722	Yp3/tapas/CG6701/osk/orb	5	down	Stage 1 older GCs
CC	GO:0060293	germ plasm	5/88	47/12534	1.84979e-05	0.000695522	0.000599722	Yp3/tapas/CG6701/osk/orb	5	down	Stage 1 older GCs
CC	GO:0099080	supramolecular complex	11/88	353/12534	3.47986e-05	0.00109036	0.000940174	klar/Chd64/smg/Yp3/tapas/msps/CG6701/exu/osk/orb/hts	11	down	Stage 1 older GCs
CC	GO:0045495	pole plasm	5/88	56/12534	4.38344e-05	0.00117707	0.00101494	Yp3/tapas/CG6701/osk/orb	5	down	Stage 1 older GCs
CC	GO:0030312	external encapsulating structure	10/88	303/12534	5.00879e-05	0.00117707	0.00101494	psd/Vm32E/Vm26Ac/Vm26Ab/Vm34Ca/Vml/Cp19/Vm26Aa/Cp16/Cp18	10	down	Stage 1 older GCs
CC	GO:0099738	cell cortex region	5/88	83/12534	0.000287197	0.00599922	0.0051729	Bsg/step/osk/raskol/yki	5	down	Stage 1 older GCs
CC	GO:0005938	cell cortex	7/88	194/12534	0.00042091	0.00791312	0.00682318	Bsg/step/pbl/osk/raskol/orb/yki	7	down	Stage 1 older GCs
CC	GO:0031012	extracellular matrix	7/88	270/12534	0.00286259	0.0489243	0.0421856	psd/Vm32E/Vm26Ac/Vm26Ab/Vm34Ca/Vml/Vm26Aa	7	down	Stage 1 older GCs
MF	GO:0008092	cytoskeletal protein binding	10/77	339/12393	4.4255e-05	0.00725781	0.00670812	klar/cib/smg/msps/crb/ens/Hsp26/yrt/milt/hts	10	down	Stage 1 older GCs
CC	GO:0022625	cytosolic large ribosomal subunit	44963	54/12534	0.000270275	0.00162165	0.0002845	RpLP2/RpL18A	2	up	Stage 2 older GCs
CC	GO:0015934	large ribosomal subunit	44963	104/12534	0.00100086	0.00300259	0.000526769	RpLP2/RpL18A	2	up	Stage 2 older GCs
CC	GO:0044391	ribosomal subunit	44963	177/12534	0.00286558	0.00509551	0.00089395	RpLP2/RpL18A	2	up	Stage 2 older GCs
CC	GO:0022626	cytosolic ribosome	44963	193/12534	0.00339701	0.00509551	0.00089395	RpLP2/RpL18A	2	up	Stage 2 older GCs
CC	GO:0005840	ribosome	44963	301/12534	0.00808842	0.0097061	0.00170282	RpLP2/RpL18A	2	up	Stage 2 older GCs
MF	GO:0003735	structural constituent of ribosome	44962	289/12393	0.00517292	0.0258646	0.00544518	RpLP2/RpL18A	2	up	Stage 2 older GCs
MF	GO:1901681	sulfur compound binding	44931	50/12393	0.0200138	0.0486553	0.0102432	Fer2LCH	1	up	Stage 2 older GCs
MF	GO:0004553	hydrolase activity, hydrolyzing O-glycosyl compounds	44931	85/12393	0.0338317	0.0486553	0.0102432	CG13397	1	up	Stage 2 older GCs
MF	GO:0016798	hydrolase activity, acting on glycosyl bonds	44931	98/12393	0.0389242	0.0486553	0.0102432	CG13397	1	up	Stage 2 older GCs
BP	GO:0007305	vitelline membrane formation involved in chorion-containing eggshell formation	45104	14/12653	1.54383e-13	1.33798e-11	1.19173e-11	psd/Vm32E/Vm26Ac/Vm26Ab/Vml/Vm26Aa	6	down	Stage 2 older GCs
BP	GO:0030704	vitelline membrane formation	45104	14/12653	1.54383e-13	1.33798e-11	1.19173e-11	psd/Vm32E/Vm26Ac/Vm26Ab/Vml/Vm26Aa	6	down	Stage 2 older GCs
BP	GO:0035803	egg coat formation	45104	14/12653	1.54383e-13	1.33798e-11	1.19173e-11	psd/Vm32E/Vm26Ac/Vm26Ab/Vml/Vm26Aa	6	down	Stage 2 older GCs
BP	GO:0085029	extracellular matrix assembly	45104	23/12653	5.12351e-12	3.33028e-10	2.96624e-10	psd/Vm32E/Vm26Ac/Vm26Ab/Vml/Vm26Aa	6	down	Stage 2 older GCs
BP	GO:0007304	chorion-containing eggshell formation	45104	52/12653	9.91426e-10	5.15541e-08	4.59187e-08	psd/Vm32E/Vm26Ac/Vm26Ab/Vml/Vm26Aa	6	down	Stage 2 older GCs
BP	GO:0030703	eggshell formation	45104	54/12653	1.25416e-09	5.43467e-08	4.8406e-08	psd/Vm32E/Vm26Ac/Vm26Ab/Vml/Vm26Aa	6	down	Stage 2 older GCs
BP	GO:0030198	extracellular matrix organization	45104	65/12653	3.94849e-09	1.46658e-07	1.30627e-07	psd/Vm32E/Vm26Ac/Vm26Ab/Vml/Vm26Aa	6	down	Stage 2 older GCs
BP	GO:0043062	extracellular structure organization	45104	81/12653	1.51636e-08	4.92817e-07	4.38946e-07	psd/Vm32E/Vm26Ac/Vm26Ab/Vml/Vm26Aa	6	down	Stage 2 older GCs
BP	GO:0045229	external encapsulating structure organization	45134	154/12653	2.49832e-08	7.21737e-07	6.42843e-07	psd/Vm32E/Vm26Ac/Vm26Ab/Vml/Vm26Aa/Cp16	7	down	Stage 2 older GCs
BP	GO:0010927	cellular component assembly involved in morphogenesis	45134	160/12653	3.25456e-08	8.46186e-07	7.53688e-07	psd/Vm32E/Vm26Ac/Vm26Ab/Vml/Vm26Aa/Cp16	7	down	Stage 2 older GCs
BP	GO:0030707	follicle cell of egg chamber development	45104	265/12653	1.63071e-05	0.00038544	0.000343307	psd/Vm32E/Vm26Ac/Vm26Ab/Vml/Vm26Aa	6	down	Stage 2 older GCs
BP	GO:0002064	epithelial cell development	45104	298/12653	3.16468e-05	0.000685681	0.000610728	psd/Vm32E/Vm26Ac/Vm26Ab/Vml/Vm26Aa	6	down	Stage 2 older GCs
BP	GO:0030855	epithelial cell differentiation	45104	354/12653	8.26973e-05	0.00165395	0.00147315	psd/Vm32E/Vm26Ac/Vm26Ab/Vml/Vm26Aa	6	down	Stage 2 older GCs
CC	GO:0042600	egg chorion	45107	40/12534	4.00685e-10	1.64281e-08	1.47621e-08	psd/Vm32E/Vm26Ac/Cp19/Cp16/Cp18	6	down	Stage 2 older GCs
CC	GO:0030312	external encapsulating structure	45229	303/12534	1.1512e-09	2.35996e-08	2.12063e-08	psd/Vm32E/Vm26Ac/Vm34Ca/Vm26Ab/Vml/Cp19/Vm26Aa/Cp16/Cp18	10	down	Stage 2 older GCs
CC	GO:0031012	extracellular matrix	45137	270/12534	2.6522e-06	3.62467e-05	3.25709e-05	psd/Vm32E/Vm26Ac/Vm34Ca/Vm26Ab/Vml/Vm26Aa	7	down	Stage 2 older GCs

## Sheet: MB Follicle Cells
ONTOLOGY	ID	Description	GeneRatio	BgRatio	pvalue	p.adjust	qvalue	geneID	Count	up_down	stage
CC	GO:0005839	proteasome core complex	45004	26/12534	7.51127e-06	0.000398097	0.000229291	Prosbeta4/Prosalpha3/Prosalpha4	3	up	Stage 2-6
CC	GO:0000502	proteasome complex	45004	56/12534	7.78127e-05	0.00177629	0.00102309	Prosbeta4/Prosalpha3/Prosalpha4	3	up	Stage 2-6
CC	GO:1905369	endopeptidase complex	45004	61/12534	0.000100545	0.00177629	0.00102309	Prosbeta4/Prosalpha3/Prosalpha4	3	up	Stage 2-6
CC	GO:0019773	proteasome core complex, alpha-subunit complex	44976	12/12534	0.000142396	0.00188674	0.0010867	Prosalpha3/Prosalpha4	2	up	Stage 2-6
CC	GO:1905368	peptidase complex	45004	92/12534	0.000340565	0.00360999	0.00207924	Prosbeta4/Prosalpha3/Prosalpha4	3	up	Stage 2-6
MF	GO:0005200	structural constituent of cytoskeleton	44972	32/12393	0.000664157	0.033872	0.0265663	betaTub56D/alphaTub84B	2	up	Stage 2-6
BP	GO:0007305	vitelline membrane formation involved in chorion-containing eggshell formation	45039	14/12653	8.20434e-09	8.39577e-07	6.56347e-07	Vml/Vm32E/Vm26Ab/Vm26Aa	4	down	Stage 2-6
BP	GO:0030704	vitelline membrane formation	45039	14/12653	8.20434e-09	8.39577e-07	6.56347e-07	Vml/Vm32E/Vm26Ab/Vm26Aa	4	down	Stage 2-6
BP	GO:0035803	egg coat formation	45039	14/12653	8.20434e-09	8.39577e-07	6.56347e-07	Vml/Vm32E/Vm26Ab/Vm26Aa	4	down	Stage 2-6
BP	GO:0085029	extracellular matrix assembly	45039	23/12653	7.17955e-08	5.5103e-06	4.30773e-06	Vml/Vm32E/Vm26Ab/Vm26Aa	4	down	Stage 2-6
BP	GO:0007304	chorion-containing eggshell formation	45039	52/12653	2.11975e-06	0.000126395	9.88107e-05	Vml/Vm32E/Vm26Ab/Vm26Aa	4	down	Stage 2-6
BP	GO:0030703	eggshell formation	45039	54/12653	2.47027e-06	0.000126395	9.88107e-05	Vml/Vm32E/Vm26Ab/Vm26Aa	4	down	Stage 2-6
BP	GO:0030198	extracellular matrix organization	45039	65/12653	5.21888e-06	0.000228885	0.000178933	Vml/Vm32E/Vm26Ab/Vm26Aa	4	down	Stage 2-6
BP	GO:0045229	external encapsulating structure organization	45069	154/12653	7.05495e-06	0.000270734	0.000211648	Vml/Vm32E/Vm26Ab/Cp16/Vm26Aa	5	down	Stage 2-6
BP	GO:0010927	cellular component assembly involved in morphogenesis	45069	160/12653	8.50082e-06	0.000289972	0.000226688	Vml/Vm32E/Vm26Ab/Cp16/Vm26Aa	5	down	Stage 2-6
BP	GO:0043062	extracellular structure organization	45039	81/12653	1.25801e-05	0.00038621	0.000301923	Vml/Vm32E/Vm26Ab/Vm26Aa	4	down	Stage 2-6
BP	GO:0007548	sex differentiation	45039	101/12653	3.01379e-05	0.000841123	0.000657555	hid/Yp3/Yp1/Yp2	4	down	Stage 2-6
BP	GO:0030707	follicle cell of egg chamber development	45039	265/12653	0.00121672	0.0311276	0.0243343	Vml/Vm32E/Vm26Ab/Vm26Aa	4	down	Stage 2-6
BP	GO:0097305	response to alcohol	45008	129/12653	0.00157939	0.0361971	0.0282974	Aldh/hid/Cyp6d2	3	down	Stage 2-6
BP	GO:0002181	cytoplasmic translation	45008	131/12653	0.00165068	0.0361971	0.0282974	RpL39/RpL29/RpL41	3	down	Stage 2-6
BP	GO:0002064	epithelial cell development	45039	298/12653	0.00187446	0.0383639	0.0299913	Vml/Vm32E/Vm26Ab/Vm26Aa	4	down	Stage 2-6
BP	GO:0016042	lipid catabolic process	45008	143/12653	0.00212097	0.0406961	0.0318145	Yp3/Yp1/Yp2	3	down	Stage 2-6
BP	GO:0007338	single fertilization	44980	40/12653	0.00236399	0.042691	0.033374	dhd/Vm26Ab	2	down	Stage 2-6
BP	GO:0009566	fertilization	44980	44/12653	0.00285447	0.0486846	0.0380596	dhd/Vm26Ab	2	down	Stage 2-6
CC	GO:0030312	external encapsulating structure	45164	303/12534	1.13758e-07	7.73555e-06	5.74778e-06	Vml/Vm32E/Cp19/Vm34Ca/Vm26Ab/Cp16/Vm26Aa/Cp18	8	down	Stage 2-6
CC	GO:0042600	egg chorion	45042	40/12534	1.26363e-06	4.29635e-05	3.19234e-05	Vm32E/Cp19/Cp16/Cp18	4	down	Stage 2-6
CC	GO:0022625	cytosolic large ribosomal subunit	45011	54/12534	0.000183228	0.00344865	0.00256246	RpL39/RpL29/RpL41	3	down	Stage 2-6
CC	GO:0031012	extracellular matrix	45072	270/12534	0.000202862	0.00344865	0.00256246	Vml/Vm32E/Vm34Ca/Vm26Ab/Vm26Aa	5	down	Stage 2-6
CC	GO:0015934	large ribosomal subunit	45011	104/12534	0.00125587	0.0170798	0.0126909	RpL39/RpL29/RpL41	3	down	Stage 2-6
BP	GO:0007413	axonal fasciculation	44977	21/12653	0.00048958	0.0443592	0.0307631	CadN/Fas3	2	up	AT MB stage 8-9
BP	GO:0106030	neuron projection fasciculation	44977	22/12653	0.000538028	0.0443592	0.0307631	CadN/Fas3	2	up	AT MB stage 8-9
BP	GO:0007411	axon guidance	45036	258/12653	0.000632496	0.0443592	0.0307631	CadN/trol/Cam/Fas3	4	up	AT MB stage 8-9
BP	GO:0097485	neuron projection guidance	45036	266/12653	0.000709374	0.0443592	0.0307631	CadN/trol/Cam/Fas3	4	up	AT MB stage 8-9
BP	GO:0008038	neuron recognition	45005	117/12653	0.000783172	0.0443592	0.0307631	CadN/trol/Fas3	3	up	AT MB stage 8-9
BP	GO:0006935	chemotaxis	45036	276/12653	0.000814555	0.0443592	0.0307631	CadN/trol/Cam/Fas3	4	up	AT MB stage 8-9
BP	GO:0002052	positive regulation of neuroblast proliferation	44977	28/12653	0.000875417	0.0443592	0.0307631	trol/E(spl)mbeta-HLH	2	up	AT MB stage 8-9
BP	GO:0008037	cell recognition	45005	122/12653	0.00088441	0.0443592	0.0307631	CadN/trol/Fas3	3	up	AT MB stage 8-9
BP	GO:2000179	positive regulation of neural precursor cell proliferation	44977	29/12653	0.000939372	0.0443592	0.0307631	trol/E(spl)mbeta-HLH	2	up	AT MB stage 8-9
BP	GO:0007099	centriole replication	44977	32/12653	0.00114435	0.0447375	0.0310254	Cam/CG32425	2	up	AT MB stage 8-9
BP	GO:0098534	centriole assembly	44977	33/12653	0.00121703	0.0447375	0.0310254	Cam/CG32425	2	up	AT MB stage 8-9
BP	GO:0050767	regulation of neurogenesis	45005	138/12653	0.00126318	0.0447375	0.0310254	CadN/trol/E(spl)mbeta-HLH	3	up	AT MB stage 8-9
MF	GO:0005200	structural constituent of cytoskeleton	44973	32/12393	0.000757814	0.0436867	0.0294009	betaTub56D/alphaTub84B	2	up	AT MB stage 8-9
MF	GO:0008509	monoatomic anion transmembrane transporter activity	44973	44/12393	0.00143235	0.0436867	0.0294009	Ae2/porin	2	up	AT MB stage 8-9
BP	GO:0007305	vitelline membrane formation involved in chorion-containing eggshell formation	45040	14/12653	9.83897e-09	9.5438e-07	7.87118e-07	Vml/Vm32E/Vm26Ab/Vm26Aa	4	down	AT MB stage 8-9
BP	GO:0030704	vitelline membrane formation	45040	14/12653	9.83897e-09	9.5438e-07	7.87118e-07	Vml/Vm32E/Vm26Ab/Vm26Aa	4	down	AT MB stage 8-9
BP	GO:0035803	egg coat formation	45040	14/12653	9.83897e-09	9.5438e-07	7.87118e-07	Vml/Vm32E/Vm26Ab/Vm26Aa	4	down	AT MB stage 8-9
BP	GO:0085029	extracellular matrix assembly	45040	23/12653	8.6051e-08	6.26021e-06	5.16306e-06	Vml/Vm32E/Vm26Ab/Vm26Aa	4	down	AT MB stage 8-9
BP	GO:0061077	chaperone-mediated protein folding	45040	48/12653	1.83197e-06	0.000106621	8.79345e-05	DnaJ-1/Hsp23/Hsp68/Hsp26	4	down	AT MB stage 8-9
BP	GO:0007304	chorion-containing eggshell formation	45040	52/12653	2.53599e-06	0.000122842	0.000101313	Vml/Vm32E/Vm26Ab/Vm26Aa	4	down	AT MB stage 8-9
BP	GO:0030703	eggshell formation	45040	54/12653	2.95496e-06	0.000122842	0.000101313	Vml/Vm32E/Vm26Ab/Vm26Aa	4	down	AT MB stage 8-9
BP	GO:0030198	extracellular matrix organization	45040	65/12653	6.23854e-06	0.000226927	0.000187156	Vml/Vm32E/Vm26Ab/Vm26Aa	4	down	AT MB stage 8-9
BP	GO:0030707	follicle cell of egg chamber development	45101	265/12653	7.81691e-06	0.000252747	0.000208451	peb/sosie/Vml/Vm32E/Vm26Ab/Vm26Aa	6	down	AT MB stage 8-9
BP	GO:0045229	external encapsulating structure organization	45070	154/12653	8.82438e-06	0.000256789	0.000211785	Vml/Vm32E/Vm26Ab/Cp16/Vm26Aa	5	down	AT MB stage 8-9
BP	GO:0010927	cellular component assembly involved in morphogenesis	45070	160/12653	1.06287e-05	0.000281177	0.000231898	Vml/Vm32E/Vm26Ab/Cp16/Vm26Aa	5	down	AT MB stage 8-9
BP	GO:0043062	extracellular structure organization	45040	81/12653	1.50228e-05	0.000341873	0.000281957	Vml/Vm32E/Vm26Ab/Vm26Aa	4	down	AT MB stage 8-9
BP	GO:0002064	epithelial cell development	45101	298/12653	1.52727e-05	0.000341873	0.000281957	peb/sosie/Vml/Vm32E/Vm26Ab/Vm26Aa	6	down	AT MB stage 8-9
BP	GO:0042026	protein refolding	45009	27/12653	1.70227e-05	0.000353828	0.000291817	Hsp23/Hsp68/Hsp26	3	down	AT MB stage 8-9
BP	GO:0030855	epithelial cell differentiation	45101	354/12653	4.03684e-05	0.000783147	0.000645894	peb/sosie/Vml/Vm32E/Vm26Ab/Vm26Aa	6	down	AT MB stage 8-9
BP	GO:0006457	protein folding	45040	138/12653	0.000121494	0.00220968	0.00182241	DnaJ-1/Hsp23/Hsp68/Hsp26	4	down	AT MB stage 8-9
BP	GO:0009409	response to cold	44981	16/12653	0.000407116	0.00696888	0.00574753	Hsp23/Hsp26	2	down	AT MB stage 8-9
BP	GO:0009408	response to heat	45009	83/12653	0.000498725	0.00806272	0.00664967	DnaJ-1/Hsp23/Hsp26	3	down	AT MB stage 8-9
BP	GO:0007548	sex differentiation	45009	101/12653	0.000884546	0.0135475	0.0111732	Yp3/Yp2/Yp1	3	down	AT MB stage 8-9
BP	GO:0051084	'de novo' post-translational protein folding	44981	29/12653	0.00135683	0.0188018	0.0155066	DnaJ-1/Hsp68	2	down	AT MB stage 8-9
BP	GO:0051085	chaperone cofactor-dependent protein refolding	44981	29/12653	0.00135683	0.0188018	0.0155066	DnaJ-1/Hsp68	2	down	AT MB stage 8-9
BP	GO:0006458	'de novo' protein folding	44981	31/12653	0.00155041	0.0205077	0.0169136	DnaJ-1/Hsp68	2	down	AT MB stage 8-9
BP	GO:0002181	cytoplasmic translation	45009	131/12653	0.00187231	0.0236887	0.0195371	RpL29/RpL39/RpL41	3	down	AT MB stage 8-9
BP	GO:0009266	response to temperature stimulus	45009	135/12653	0.00204035	0.0247393	0.0204035	DnaJ-1/Hsp23/Hsp26	3	down	AT MB stage 8-9
BP	GO:0016042	lipid catabolic process	45009	143/12653	0.00240405	0.0279831	0.0230789	Yp3/Yp2/Yp1	3	down	AT MB stage 8-9
CC	GO:0030312	external encapsulating structure	45166	303/12534	2.16977e-07	1.30186e-05	9.82109e-06	Vml/Vm32E/Vm34Ca/Cp19/Vm26Ab/Cp16/Vm26Aa/Cp18	8	down	AT MB stage 8-9
CC	GO:0042600	egg chorion	45044	40/12534	1.72269e-06	5.16806e-05	3.89871e-05	Vm32E/Cp19/Cp16/Cp18	4	down	AT MB stage 8-9
CC	GO:0022625	cytosolic large ribosomal subunit	45013	54/12534	0.000229465	0.00438907	0.00331105	RpL29/RpL39/RpL41	3	down	AT MB stage 8-9
CC	GO:0031012	extracellular matrix	45074	270/12534	0.000292605	0.00438907	0.00331105	Vml/Vm32E/Vm34Ca/Vm26Ab/Vm26Aa	5	down	AT MB stage 8-9
CC	GO:0015934	large ribosomal subunit	45013	104/12534	0.00156348	0.0187618	0.0141536	RpL29/RpL39/RpL41	3	down	AT MB stage 8-9
MF	GO:0051082	unfolded protein binding	45037	81/12393	9.31336e-06	0.000372534	0.00033332	DnaJ-1/Hsp23/Hsp68/Hsp26	4	down	AT MB stage 8-9
BP	GO:0006096	glycolytic process	5/41	27/12653	2.12625e-08	3.93565e-06	3.13491e-06	Tpi/Pglym78/Ald1/Eno/Gapdh1	5	up	MB stage 9-10A
BP	GO:0006757	ATP generation from ADP	5/41	27/12653	2.12625e-08	3.93565e-06	3.13491e-06	Tpi/Pglym78/Ald1/Eno/Gapdh1	5	up	MB stage 9-10A
BP	GO:0009135	purine nucleoside diphosphate metabolic process	5/41	29/12653	3.11293e-08	3.93565e-06	3.13491e-06	Tpi/Pglym78/Ald1/Eno/Gapdh1	5	up	MB stage 9-10A
BP	GO:0009179	purine ribonucleoside diphosphate metabolic process	5/41	29/12653	3.11293e-08	3.93565e-06	3.13491e-06	Tpi/Pglym78/Ald1/Eno/Gapdh1	5	up	MB stage 9-10A
BP	GO:0046031	ADP metabolic process	5/41	29/12653	3.11293e-08	3.93565e-06	3.13491e-06	Tpi/Pglym78/Ald1/Eno/Gapdh1	5	up	MB stage 9-10A
BP	GO:0046034	ATP metabolic process	6/41	61/12653	3.84844e-08	3.93565e-06	3.13491e-06	Tpi/Pglym78/Ald1/Eno/ATPsynO/Gapdh1	6	up	MB stage 9-10A
BP	GO:0009185	ribonucleoside diphosphate metabolic process	5/41	31/12653	4.43278e-08	3.93565e-06	3.13491e-06	Tpi/Pglym78/Ald1/Eno/Gapdh1	5	up	MB stage 9-10A
BP	GO:0009205	purine ribonucleoside triphosphate metabolic process	6/41	65/12653	5.67071e-08	3.93565e-06	3.13491e-06	Tpi/Pglym78/Ald1/Eno/ATPsynO/Gapdh1	6	up	MB stage 9-10A
BP	GO:0006165	nucleoside diphosphate phosphorylation	5/41	33/12653	6.16249e-08	3.93565e-06	3.13491e-06	Tpi/Pglym78/Ald1/Eno/Gapdh1	5	up	MB stage 9-10A
BP	GO:0009144	purine nucleoside triphosphate metabolic process	6/41	66/12653	6.22296e-08	3.93565e-06	3.13491e-06	Tpi/Pglym78/Ald1/Eno/ATPsynO/Gapdh1	6	up	MB stage 9-10A
BP	GO:0046939	nucleotide phosphorylation	5/41	34/12653	7.20785e-08	3.93565e-06	3.13491e-06	Tpi/Pglym78/Ald1/Eno/Gapdh1	5	up	MB stage 9-10A
BP	GO:0009199	ribonucleoside triphosphate metabolic process	6/41	68/12653	7.46095e-08	3.93565e-06	3.13491e-06	Tpi/Pglym78/Ald1/Eno/ATPsynO/Gapdh1	6	up	MB stage 9-10A
BP	GO:0016052	carbohydrate catabolic process	6/41	69/12653	8.15211e-08	3.96945e-06	3.16183e-06	Gale/Tpi/Pglym78/Ald1/Eno/Gapdh1	6	up	MB stage 9-10A
BP	GO:0009141	nucleoside triphosphate metabolic process	6/41	74/12653	1.24489e-07	5.62866e-06	4.48346e-06	Tpi/Pglym78/Ald1/Eno/ATPsynO/Gapdh1	6	up	MB stage 9-10A
BP	GO:0009132	nucleoside diphosphate metabolic process	5/41	39/12653	1.47382e-07	6.21951e-06	4.9541e-06	Tpi/Pglym78/Ald1/Eno/Gapdh1	5	up	MB stage 9-10A
BP	GO:0006090	pyruvate metabolic process	5/41	41/12653	1.90921e-07	7.55333e-06	6.01653e-06	Tpi/Pglym78/Ald1/Eno/Gapdh1	5	up	MB stage 9-10A
BP	GO:0006091	generation of precursor metabolites and energy	8/41	233/12653	6.63339e-07	2.46996e-05	1.96743e-05	Tpi/Pglym78/Scsalpha1/Ald1/Eno/ATPsynO/Gapdh1/RFeSP	8	up	MB stage 9-10A
BP	GO:0032787	monocarboxylic acid metabolic process	7/41	195/12653	2.67468e-06	9.40596e-05	7.49223e-05	Tpi/Pglym78/Ald1/Eno/GlcAT-P/Gapdh1/yip2	7	up	MB stage 9-10A
BP	GO:0070972	protein localization to endoplasmic reticulum	4/41	37/12653	5.79969e-06	0.000193221	0.000153909	CG11857/TRAM/CG5885/Spase25	4	up	MB stage 9-10A
BP	GO:0009150	purine ribonucleotide metabolic process	6/41	178/12653	2.12854e-05	0.000666895	0.000531209	Tpi/Pglym78/Ald1/Eno/ATPsynO/Gapdh1	6	up	MB stage 9-10A
BP	GO:0045184	establishment of protein localization	9/41	493/12653	2.21245e-05	0.000666895	0.000531209	Rab11/zetaCOP/TRAM/CG5885/p24-1/Spase25/CG10674/wbl/tsr	9	up	MB stage 9-10A
BP	GO:0005975	carbohydrate metabolic process	7/41	272/12653	2.36159e-05	0.000679494	0.000541245	Gale/Tpi/Pglym78/Ald1/Eno/GlcAT-P/Gapdh1	7	up	MB stage 9-10A
BP	GO:0009259	ribonucleotide metabolic process	6/41	186/12653	2.7288e-05	0.000751012	0.000598212	Tpi/Pglym78/Ald1/Eno/ATPsynO/Gapdh1	6	up	MB stage 9-10A
BP	GO:0019693	ribose phosphate metabolic process	6/41	189/12653	2.98626e-05	0.000787626	0.000627377	Tpi/Pglym78/Ald1/Eno/ATPsynO/Gapdh1	6	up	MB stage 9-10A
BP	GO:0019318	hexose metabolic process	4/41	63/12653	4.92212e-05	0.00124628	0.000992714	Gale/Tpi/Eno/Gapdh1	4	up	MB stage 9-10A
BP	GO:0006163	purine nucleotide metabolic process	6/41	209/12653	5.24688e-05	0.00127741	0.00101751	Tpi/Pglym78/Ald1/Eno/ATPsynO/Gapdh1	6	up	MB stage 9-10A
BP	GO:0009117	nucleotide metabolic process	6/41	233/12653	9.58482e-05	0.00214208	0.00170625	Tpi/Pglym78/Ald1/Eno/ATPsynO/Gapdh1	6	up	MB stage 9-10A
BP	GO:0005996	monosaccharide metabolic process	4/41	75/12653	9.76573e-05	0.00214208	0.00170625	Gale/Tpi/Eno/Gapdh1	4	up	MB stage 9-10A
BP	GO:0072521	purine-containing compound metabolic process	6/41	234/12653	9.81364e-05	0.00214208	0.00170625	Tpi/Pglym78/Ald1/Eno/ATPsynO/Gapdh1	6	up	MB stage 9-10A
BP	GO:0015031	protein transport	8/41	465/12653	0.000102757	0.00214941	0.00171209	Rab11/zetaCOP/TRAM/CG5885/p24-1/Spase25/wbl/tsr	8	up	MB stage 9-10A
BP	GO:0006753	nucleoside phosphate metabolic process	6/41	237/12653	0.000105263	0.00214941	0.00171209	Tpi/Pglym78/Ald1/Eno/ATPsynO/Gapdh1	6	up	MB stage 9-10A
BP	GO:0045047	protein targeting to ER	3/41	29/12653	0.000108833	0.00215285	0.00171483	TRAM/CG5885/Spase25	3	up	MB stage 9-10A
BP	GO:0072599	establishment of protein localization to endoplasmic reticulum	3/41	30/12653	0.000120653	0.00231435	0.00184348	TRAM/CG5885/Spase25	3	up	MB stage 9-10A
BP	GO:0019752	carboxylic acid metabolic process	7/41	385/12653	0.000210256	0.00386365	0.00307756	Tpi/Pglym78/Ald1/Eno/GlcAT-P/Gapdh1/yip2	7	up	MB stage 9-10A
BP	GO:0043436	oxoacid metabolic process	7/41	386/12653	0.00021363	0.00386365	0.00307756	Tpi/Pglym78/Ald1/Eno/GlcAT-P/Gapdh1/yip2	7	up	MB stage 9-10A
BP	GO:0006082	organic acid metabolic process	7/41	389/12653	0.000224017	0.00393896	0.00313754	Tpi/Pglym78/Ald1/Eno/GlcAT-P/Gapdh1/yip2	7	up	MB stage 9-10A
BP	GO:0055086	nucleobase-containing small molecule metabolic process	6/41	289/12653	0.000309275	0.00529111	0.00421459	Tpi/Pglym78/Ald1/Eno/ATPsynO/Gapdh1	6	up	MB stage 9-10A
BP	GO:0006006	glucose metabolic process	3/41	44/12653	0.000381382	0.00635302	0.00506044	Tpi/Eno/Gapdh1	3	up	MB stage 9-10A
BP	GO:0090150	establishment of protein localization to membrane	4/41	110/12653	0.000427446	0.00693778	0.00552623	Rab11/TRAM/CG5885/CG10674	4	up	MB stage 9-10A
BP	GO:0019320	hexose catabolic process	2/41	10/12653	0.000453483	0.00717637	0.00571627	Gale/Eno	2	up	MB stage 9-10A
BP	GO:1901137	carbohydrate derivative biosynthetic process	6/41	313/12653	0.000473274	0.00730688	0.00582023	Tpi/CG33303/GlcAT-P/Ostgamma/CG32276/ATPsynO	6	up	MB stage 9-10A
BP	GO:0042593	glucose homeostasis	3/41	48/12653	0.000493609	0.00743939	0.00592578	Tpi/Ald1/Eno	3	up	MB stage 9-10A
BP	GO:0042592	homeostatic process	7/41	464/12653	0.000649329	0.00955873	0.00761392	Atox1/Fkbp14/Tpi/Manf/Ald1/Eno/tsr	7	up	MB stage 9-10A
BP	GO:0033500	carbohydrate homeostasis	3/41	56/12653	0.000777013	0.0107501	0.00856291	Tpi/Ald1/Eno	3	up	MB stage 9-10A
BP	GO:0045048	protein insertion into ER membrane	2/41	13/12653	0.000781209	0.0107501	0.00856291	TRAM/CG10674	2	up	MB stage 9-10A
BP	GO:0046365	monosaccharide catabolic process	2/41	13/12653	0.000781209	0.0107501	0.00856291	Gale/Eno	2	up	MB stage 9-10A
BP	GO:0009101	glycoprotein biosynthetic process	4/41	133/12653	0.000874162	0.0117733	0.00937791	CG33303/GlcAT-P/Ostgamma/CG32276	4	up	MB stage 9-10A
BP	GO:0006613	cotranslational protein targeting to membrane	2/41	17/12653	0.00135097	0.0174524	0.0139015	TRAM/CG5885	2	up	MB stage 9-10A
BP	GO:0006614	SRP-dependent cotranslational protein targeting to membrane	2/41	17/12653	0.00135097	0.0174524	0.0139015	TRAM/CG5885	2	up	MB stage 9-10A
BP	GO:0048193	Golgi vesicle transport	4/41	153/12653	0.00146998	0.0186099	0.0148235	Rab11/zetaCOP/CG11857/p24-1	4	up	MB stage 9-10A
BP	GO:0009100	glycoprotein metabolic process	4/41	158/12653	0.00165448	0.020535	0.016357	CG33303/GlcAT-P/Ostgamma/CG32276	4	up	MB stage 9-10A
BP	GO:0033365	protein localization to organelle	5/41	282/12653	0.00206234	0.025105	0.0199971	CG11857/TRAM/CG5885/Spase25/CG10674	5	up	MB stage 9-10A
BP	GO:0019637	organophosphate metabolic process	6/41	418/12653	0.00211525	0.0252633	0.0201233	Tpi/Pglym78/Ald1/Eno/ATPsynO/Gapdh1	6	up	MB stage 9-10A
BP	GO:0007098	centrosome cycle	3/41	81/12653	0.00226122	0.0261402	0.0208217	Rcd4/CG32425/tsr	3	up	MB stage 9-10A
BP	GO:0006890	retrograde vesicle-mediated transport, Golgi to endoplasmic reticulum	2/41	22/12653	0.00227126	0.0261402	0.0208217	zetaCOP/CG11857	2	up	MB stage 9-10A
BP	GO:0044282	small molecule catabolic process	4/41	174/12653	0.00235282	0.0265953	0.0211842	Gale/Tpi/Eno/yip2	4	up	MB stage 9-10A
BP	GO:0031023	microtubule organizing center organization	3/41	86/12653	0.0026821	0.0297854	0.0237253	Rcd4/CG32425/tsr	3	up	MB stage 9-10A
BP	GO:0072657	protein localization to membrane	4/41	182/12653	0.00276859	0.0302158	0.0240681	Rab11/TRAM/CG5885/CG10674	4	up	MB stage 9-10A
BP	GO:0032879	regulation of localization	6/41	454/12653	0.00319566	0.0342856	0.0273099	Rab11/zetaCOP/nemy/sturkopf/porin/tsr	6	up	MB stage 9-10A
BP	GO:0016485	protein processing	3/41	101/12653	0.00422342	0.0445571	0.0354916	Spp/twr/Spase25	3	up	MB stage 9-10A
BP	GO:0044837	actomyosin contractile ring organization	2/41	31/12653	0.00448855	0.0465779	0.0371012	Rab11/tsr	2	up	MB stage 9-10A
BP	GO:0007099	centriole replication	2/41	32/12653	0.004778	0.0487819	0.0388568	Rcd4/CG32425	2	up	MB stage 9-10A
CC	GO:0005789	endoplasmic reticulum membrane	9/44	257/12534	2.10939e-07	8.00064e-06	5.61449e-06	Spp/TRAM/CG33303/twr/EMC2A/Ostgamma/Spase25/CG10674/l(1)G0320	9	up	MB stage 9-10A
CC	GO:0031430	M band	4/44	16/12534	2.33105e-07	8.00064e-06	5.61449e-06	Tpi/Pglym78/Ald1/Gapdh1	4	up	MB stage 9-10A
CC	GO:0042175	nuclear outer membrane-endoplasmic reticulum membrane network	9/44	262/12534	2.48386e-07	8.00064e-06	5.61449e-06	Spp/TRAM/CG33303/twr/EMC2A/Ostgamma/Spase25/CG10674/l(1)G0320	9	up	MB stage 9-10A
CC	GO:0098827	endoplasmic reticulum subcompartment	9/44	265/12534	2.73526e-07	8.00064e-06	5.61449e-06	Spp/TRAM/CG33303/twr/EMC2A/Ostgamma/Spase25/CG10674/l(1)G0320	9	up	MB stage 9-10A
CC	GO:0031672	A band	4/44	23/12534	1.11404e-06	2.60684e-05	1.82936e-05	Tpi/Pglym78/Ald1/Gapdh1	4	up	MB stage 9-10A
CC	GO:0140534	endoplasmic reticulum protein-containing complex	5/44	71/12534	4.62475e-06	7.83215e-05	5.49625e-05	CG33303/twr/EMC2A/Ostgamma/Spase25	5	up	MB stage 9-10A
CC	GO:0031984	organelle subcompartment	9/44	373/12534	4.6859e-06	7.83215e-05	5.49625e-05	Spp/TRAM/CG33303/twr/EMC2A/Ostgamma/Spase25/CG10674/l(1)G0320	9	up	MB stage 9-10A
CC	GO:0030018	Z disc	4/44	46/12534	1.93589e-05	0.000274375	0.000192544	Tpi/Pglym78/Ald1/Gapdh1	4	up	MB stage 9-10A
CC	GO:0031674	I band	4/44	47/12534	2.11058e-05	0.000274375	0.000192544	Tpi/Pglym78/Ald1/Gapdh1	4	up	MB stage 9-10A
CC	GO:0030017	sarcomere	4/44	64/12534	7.19919e-05	0.000842305	0.000591091	Tpi/Pglym78/Ald1/Gapdh1	4	up	MB stage 9-10A
CC	GO:0030016	myofibril	4/44	68/12534	9.13381e-05	0.000971506	0.000681758	Tpi/Pglym78/Ald1/Gapdh1	4	up	MB stage 9-10A
CC	GO:0043292	contractile fiber	4/44	73/12534	0.000120527	0.00117514	0.000824661	Tpi/Pglym78/Ald1/Gapdh1	4	up	MB stage 9-10A
CC	GO:0045169	fusome	3/44	37/12534	0.000288541	0.00259687	0.00182237	Rab11/Surf4/l(1)G0320	3	up	MB stage 9-10A
CC	GO:0008250	oligosaccharyltransferase complex	2/44	10/12534	0.000532382	0.00444919	0.00312224	CG33303/Ostgamma	2	up	MB stage 9-10A
CC	GO:0099512	supramolecular fiber	5/44	212/12534	0.000838528	0.00653147	0.00458349	alphaTub84B/Tpi/Pglym78/Ald1/Gapdh1	5	up	MB stage 9-10A
CC	GO:0099081	supramolecular polymer	5/44	215/12534	0.000893193	0.00653147	0.00458349	alphaTub84B/Tpi/Pglym78/Ald1/Gapdh1	5	up	MB stage 9-10A
CC	GO:0099080	supramolecular complex	6/44	353/12534	0.001367	0.00940815	0.00660221	alphaTub84B/Yp3/Tpi/Pglym78/Ald1/Gapdh1	6	up	MB stage 9-10A
CC	GO:0030135	coated vesicle	3/44	75/12534	0.00228521	0.0148539	0.0104238	Rab11/zetaCOP/p24-1	3	up	MB stage 9-10A
CC	GO:0005793	endoplasmic reticulum-Golgi intermediate compartment	2/44	25/12534	0.00343249	0.0211369	0.0148329	Surf4/p24-1	2	up	MB stage 9-10A
CC	GO:0005815	microtubule organizing center	4/44	186/12534	0.00401106	0.0234647	0.0164665	alphaTub84B/Rcd4/Rab11/CG32425	4	up	MB stage 9-10A
CC	GO:0005798	Golgi-associated vesicle	2/44	32/12534	0.00558739	0.0311298	0.0218455	Rab11/zetaCOP	2	up	MB stage 9-10A
CC	GO:0098588	bounding membrane of organelle	5/44	370/12534	0.00920918	0.0482558	0.0338637	Rab11/zetaCOP/CG11857/GlcAT-P/porin	5	up	MB stage 9-10A
CC	GO:0005814	centriole	2/44	42/12534	0.00948618	0.0482558	0.0338637	Rcd4/CG32425	2	up	MB stage 9-10A
CC	GO:0005794	Golgi apparatus	5/44	377/12534	0.00993787	0.0484471	0.033998	Rab11/zetaCOP/CG11857/p24-1/GlcAT-P	5	up	MB stage 9-10A
MF	GO:0016853	isomerase activity	4/32	104/12393	0.000140462	0.0129225	0.0103499	Gale/Fkbp14/Tpi/Pglym78	4	up	MB stage 9-10A
MF	GO:0008106	alcohol dehydrogenase (NADP+) activity	2/32	18/12393	0.000963102	0.0329567	0.0263955	Akr1B/CG7675	2	up	MB stage 9-10A
MF	GO:0004033	aldo-keto reductase (NADP) activity	2/32	19/12393	0.00107468	0.0329567	0.0263955	Akr1B/CG7675	2	up	MB stage 9-10A
BP	GO:0022613	ribonucleoprotein complex biogenesis	8/35	329/12653	2.44703e-06	0.001686	0.0014064	RpL5/Non1/Nop56/RpL24-like/Hsc70-4/Fib/nop5/Hsp83	8	down	MB stage 9-10A
BP	GO:0002181	cytoplasmic translation	5/35	131/12653	2.78773e-05	0.00716233	0.00597453	RpL5/RpL24-like/RpL29/RpL41/RpL39	5	down	MB stage 9-10A
BP	GO:0042254	ribosome biogenesis	6/35	225/12653	3.11857e-05	0.00716233	0.00597453	RpL5/Non1/Nop56/RpL24-like/Fib/nop5	6	down	MB stage 9-10A
CC	GO:0022625	cytosolic large ribosomal subunit	5/37	54/12534	4.8211e-07	6.21922e-05	5.02409e-05	RpL5/RpL24-like/RpL29/RpL41/RpL39	5	down	MB stage 9-10A
CC	GO:0015934	large ribosomal subunit	5/37	104/12534	1.2602e-05	0.000812826	0.000656628	RpL5/RpL24-like/RpL29/RpL41/RpL39	5	down	MB stage 9-10A
CC	GO:0005732	sno(s)RNA-containing ribonucleoprotein complex	3/37	20/12534	2.60784e-05	0.00112137	0.000905882	Nop56/Fib/nop5	3	down	MB stage 9-10A
CC	GO:0032040	small-subunit processome	3/37	35/12534	0.000145224	0.00413802	0.00334283	Nop56/Fib/nop5	3	down	MB stage 9-10A
CC	GO:0044391	ribosomal subunit	5/37	177/12534	0.000160388	0.00413802	0.00334283	RpL5/RpL24-like/RpL29/RpL41/RpL39	5	down	MB stage 9-10A
CC	GO:0042600	egg chorion	3/37	40/12534	0.000217007	0.00442422	0.00357403	Cp16/Cp19/Cp18	3	down	MB stage 9-10A
CC	GO:0022626	cytosolic ribosome	5/37	193/12534	0.000240074	0.00442422	0.00357403	RpL5/RpL24-like/RpL29/RpL41/RpL39	5	down	MB stage 9-10A
CC	GO:0005700	polytene chromosome	5/37	237/12534	0.000616305	0.00993792	0.00802818	Sin3A/nej/upSET/Rm62/Hsp83	5	down	MB stage 9-10A
CC	GO:0030684	preribosome	3/37	70/12534	0.00113132	0.0162155	0.0130995	Nop56/Fib/nop5	3	down	MB stage 9-10A
CC	GO:0005840	ribosome	5/37	301/12534	0.00179298	0.0231294	0.0186847	RpL5/RpL24-like/RpL29/RpL41/RpL39	5	down	MB stage 9-10A
CC	GO:0005654	nucleoplasm	6/37	456/12534	0.00199919	0.023445	0.0189397	Sin3A/ctrip/nej/Fib/msk/RpL41	6	down	MB stage 9-10A
CC	GO:0005730	nucleolus	5/37	319/12534	0.0023113	0.0248464	0.0200718	Non1/RpL24-like/Fib/nop5/RpL41	5	down	MB stage 9-10A
CC	GO:0016604	nuclear body	3/37	97/12534	0.00288506	0.0286286	0.0231272	ctrip/Fib/msk	3	down	MB stage 9-10A
CC	GO:0015030	Cajal body	2/37	34/12534	0.00448222	0.0413004	0.0333639	Fib/msk	2	down	MB stage 9-10A
BP	GO:0042254	ribosome biogenesis	18/79	225/12653	1.68571e-15	1.73797e-12	1.5828e-12	CG13185/mRpL22/l(2)09851/CG4364/bys/CG12909/Rbm13/RpL35/Nopp140/hoip/Nop56/Ip259/Non1/RpL34a/RpS15/NHP2/CG7006/RpL7	18	up	MB stage 10B
BP	GO:0022613	ribonucleoprotein complex biogenesis	20/79	329/12653	7.41059e-15	3.82016e-12	3.47908e-12	CG13185/mRpL22/l(2)09851/CG4364/bys/CG12909/Rbm13/RpL35/Nopp140/hoip/Nop56/Ip259/Non1/RpL34a/RpS15/NHP2/eIF3a/CG7006/RpL7/me31B	20	up	MB stage 10B
BP	GO:0002181	cytoplasmic translation	12/79	131/12653	2.58778e-11	8.89332e-09	8.09928e-09	RpL18A/RpL35/RpS2/RpL24/RpL40/RpL34a/RpS15/eIF3a/RpL23/RpL7/RpLP2/me31B	12	up	MB stage 10B
BP	GO:0042273	ribosomal large subunit biogenesis	8/79	55/12653	1.5443e-09	3.98044e-07	3.62505e-07	CG13185/CG4364/Rbm13/RpL35/Ip259/Non1/CG7006/RpL7	8	up	MB stage 10B
BP	GO:0006364	rRNA processing	11/79	152/12653	2.34263e-09	4.8305e-07	4.39921e-07	CG4364/bys/CG12909/Rbm13/RpL35/Nopp140/hoip/Nop56/Ip259/NHP2/RpL7	11	up	MB stage 10B
BP	GO:0016072	rRNA metabolic process	11/79	170/12653	7.63685e-09	1.31226e-06	1.1951e-06	CG4364/bys/CG12909/Rbm13/RpL35/Nopp140/hoip/Nop56/Ip259/NHP2/RpL7	11	up	MB stage 10B
BP	GO:0000470	maturation of LSU-rRNA	5/79	21/12653	1.57059e-07	2.31325e-05	2.10672e-05	CG4364/Rbm13/RpL35/Ip259/RpL7	5	up	MB stage 10B
BP	GO:0034470	ncRNA processing	11/79	301/12653	2.46593e-06	0.000317797	0.000289423	CG4364/bys/CG12909/Rbm13/RpL35/Nopp140/hoip/Nop56/Ip259/NHP2/RpL7	11	up	MB stage 10B
BP	GO:0034660	ncRNA metabolic process	11/79	383/12653	2.41168e-05	0.00276271	0.00251605	CG4364/bys/CG12909/Rbm13/RpL35/Nopp140/hoip/Nop56/Ip259/NHP2/RpL7	11	up	MB stage 10B
BP	GO:0000463	maturation of LSU-rRNA from tricistronic rRNA transcript (SSU-rRNA, 5.8S rRNA, LSU-rRNA)	3/79	14/12653	8.11498e-05	0.00836655	0.00761954	CG4364/RpL35/RpL7	3	up	MB stage 10B
BP	GO:0006120	mitochondrial electron transport, NADH to ubiquinone	3/79	20/12653	0.000247378	0.0223941	0.0203947	ND-B14.5B/ND-B14.5A/ND-19	3	up	MB stage 10B
BP	GO:0042255	ribosome assembly	4/79	50/12653	0.000260649	0.0223941	0.0203947	CG13185/mRpL22/RpS15/CG7006	4	up	MB stage 10B
BP	GO:0007280	pole cell migration	3/79	22/12653	0.000331186	0.0262656	0.0239204	nos/14-3-3epsilon/pgc	3	up	MB stage 10B
BP	GO:0032543	mitochondrial translation	5/79	111/12653	0.000638504	0.0470213	0.042823	mRpS16/mRpL22/Thor/mRpL28/mRpS9	5	up	MB stage 10B
CC	GO:0044391	ribosomal subunit	14/80	177/12534	5.0136e-12	8.47298e-10	5.54134e-10	mRpS16/mRpL22/RpL18A/mRpL28/RpL35/RpS2/RpL24/RpL40/RpL34a/mRpS9/RpS15/RpL23/RpL7/RpLP2	14	up	MB stage 10B
CC	GO:0005840	ribosome	15/80	301/12534	5.85926e-10	4.95108e-08	3.23801e-08	mRpS16/mRpL22/RpL18A/mRpL28/RpL35/RpS2/RpL24/RpL40/RpL34a/bic/mRpS9/RpS15/RpL23/RpL7/RpLP2	15	up	MB stage 10B
CC	GO:0015934	large ribosomal subunit	10/80	104/12534	1.0125e-09	5.34293e-08	3.49429e-08	mRpL22/RpL18A/mRpL28/RpL35/RpL24/RpL40/RpL34a/RpL23/RpL7/RpLP2	10	up	MB stage 10B
CC	GO:0005730	nucleolus	15/80	319/12534	1.30698e-09	5.34293e-08	3.49429e-08	NO66/l(2)09851/CG4364/bys/CG12909/Rbm13/Nopp140/hoip/mod/RpS2/Nph/Non1/RpS15/NHP2/CG7006	15	up	MB stage 10B
CC	GO:0022625	cytosolic large ribosomal subunit	8/80	54/12534	1.58075e-09	5.34293e-08	3.49429e-08	RpL18A/RpL35/RpL24/RpL40/RpL34a/RpL23/RpL7/RpLP2	8	up	MB stage 10B
CC	GO:0030684	preribosome	8/80	70/12534	1.32135e-08	3.7218e-07	2.43406e-07	CG13185/CG4364/bys/Rbm13/hoip/Nop56/Ip259/CG7006	8	up	MB stage 10B
CC	GO:0022626	cytosolic ribosome	10/80	193/12534	3.83645e-07	9.26229e-06	6.05756e-06	RpL18A/RpL35/RpS2/RpL24/RpL40/RpL34a/RpS15/RpL23/RpL7/RpLP2	10	up	MB stage 10B
CC	GO:0030687	preribosome, large subunit precursor	4/80	18/12534	4.3987e-06	9.29226e-05	6.07716e-05	CG13185/Rbm13/Ip259/CG7006	4	up	MB stage 10B
CC	GO:0098798	mitochondrial protein-containing complex	10/80	268/12534	7.44712e-06	0.00013984	9.14558e-05	mRpS16/mRpL22/ND-B14.5B/ND-B14.5A/ND-19/CG34132/mRpL28/ATPsynD/ATPsynCF6/mRpS9	10	up	MB stage 10B
CC	GO:0015935	small ribosomal subunit	5/80	76/12534	0.00012101	0.00204507	0.00133748	mRpS16/RpS2/RpL40/mRpS9/RpS15	5	up	MB stage 10B
CC	GO:0005732	sno(s)RNA-containing ribonucleoprotein complex	3/80	20/12534	0.000263946	0.00405517	0.00265209	hoip/Nop56/NHP2	3	up	MB stage 10B
CC	GO:0005654	nucleoplasm	10/80	456/12534	0.000618982	0.00871732	0.00570115	TfIIA-S/Kap-alpha3/CG4364/U2af50/Nopp140/mod/Nph/14-3-3epsilon/Myc/Adk2	10	up	MB stage 10B
CC	GO:0000313	organellar ribosome	4/80	80/12534	0.00168485	0.0189826	0.0124147	mRpS16/mRpL22/mRpL28/mRpS9	4	up	MB stage 10B
CC	GO:0005761	mitochondrial ribosome	4/80	80/12534	0.00168485	0.0189826	0.0124147	mRpS16/mRpL22/mRpL28/mRpS9	4	up	MB stage 10B
CC	GO:0097525	spliceosomal snRNP complex	4/80	80/12534	0.00168485	0.0189826	0.0124147	Phf5a/hoip/Rox8/Sf3b3	4	up	MB stage 10B
CC	GO:0030532	small nuclear ribonucleoprotein complex	4/80	91/12534	0.00270058	0.0241591	0.0158001	Phf5a/hoip/Rox8/Sf3b3	4	up	MB stage 10B
CC	GO:0022627	cytosolic small ribosomal subunit	3/80	44/12534	0.00274681	0.0241591	0.0158001	RpS2/RpL40/RpS15	3	up	MB stage 10B
CC	GO:0005759	mitochondrial matrix	5/80	152/12534	0.00284378	0.0241591	0.0158001	mRpS16/mRpL22/mRpL28/mRpS9/Hsp60A	5	up	MB stage 10B
CC	GO:0101031	chaperone complex	2/80	13/12534	0.00299812	0.0241591	0.0158001	CCT8/CCT2	2	up	MB stage 10B
CC	GO:0098800	inner mitochondrial membrane protein complex	5/80	156/12534	0.00318037	0.0241591	0.0158001	ND-B14.5B/ND-B14.5A/ND-19/ATPsynD/ATPsynCF6	5	up	MB stage 10B
CC	GO:0000276	mitochondrial proton-transporting ATP synthase complex, coupling factor F(o)	2/80	14/12534	0.00348337	0.0241591	0.0158001	ATPsynD/ATPsynCF6	2	up	MB stage 10B
CC	GO:0045263	proton-transporting ATP synthase complex, coupling factor F(o)	2/80	14/12534	0.00348337	0.0241591	0.0158001	ATPsynD/ATPsynCF6	2	up	MB stage 10B
CC	GO:0071598	neuronal ribonucleoprotein granule	2/80	14/12534	0.00348337	0.0241591	0.0158001	nos/me31B	2	up	MB stage 10B
CC	GO:0120114	Sm-like protein family complex	4/80	101/12534	0.00393231	0.0241591	0.0158001	Phf5a/hoip/Rox8/Sf3b3	4	up	MB stage 10B
CC	GO:0005747	mitochondrial respiratory chain complex I	3/80	50/12534	0.00395514	0.0241591	0.0158001	ND-B14.5B/ND-B14.5A/ND-19	3	up	MB stage 10B
CC	GO:0030964	NADH dehydrogenase complex	3/80	50/12534	0.00395514	0.0241591	0.0158001	ND-B14.5B/ND-B14.5A/ND-19	3	up	MB stage 10B
CC	GO:0045271	respiratory chain complex I	3/80	50/12534	0.00395514	0.0241591	0.0158001	ND-B14.5B/ND-B14.5A/ND-19	3	up	MB stage 10B
CC	GO:0010494	cytoplasmic stress granule	2/80	15/12534	0.00400269	0.0241591	0.0158001	La/me31B	2	up	MB stage 10B
CC	GO:0036464	cytoplasmic ribonucleoprotein granule	4/80	103/12534	0.00421756	0.0245782	0.0160742	nos/La/pgc/me31B	4	up	MB stage 10B
CC	GO:0005852	eukaryotic translation initiation factor 3 complex	2/80	16/12534	0.00455563	0.0256634	0.0167839	eIF3l/eIF3a	2	up	MB stage 10B
CC	GO:0005743	mitochondrial inner membrane	6/80	247/12534	0.0049114	0.0263597	0.0172393	ND-B14.5B/ND-B14.5A/ND-19/ATPsynD/ATPsynCF6/Hsp60A	6	up	MB stage 10B
CC	GO:0035770	ribonucleoprotein granule	4/80	108/12534	0.00499118	0.0263597	0.0172393	nos/La/pgc/me31B	4	up	MB stage 10B
CC	GO:0045495	pole plasm	3/80	56/12534	0.0054427	0.0278732	0.0182291	nos/pgc/me31B	3	up	MB stage 10B
CC	GO:0120111	neuron projection cytoplasm	2/80	18/12534	0.00576065	0.0281608	0.0184172	nos/me31B	2	up	MB stage 10B
CC	GO:0019866	organelle inner membrane	6/80	256/12534	0.00583213	0.0281608	0.0184172	ND-B14.5B/ND-B14.5A/ND-19/ATPsynD/ATPsynCF6/Hsp60A	6	up	MB stage 10B
CC	GO:0016469	proton-transporting two-sector ATPase complex	3/80	59/12534	0.00629636	0.0285159	0.0186495	Vha44/ATPsynD/ATPsynCF6	3	up	MB stage 10B
CC	GO:0005740	mitochondrial envelope	7/80	344/12534	0.00630811	0.0285159	0.0186495	ND-B14.5B/ND-B14.5A/ND-19/CG34132/ATPsynD/ATPsynCF6/Hsp60A	7	up	MB stage 10B
CC	GO:1990124	messenger ribonucleoprotein complex	2/80	19/12534	0.00641186	0.0285159	0.0186495	nos/me31B	2	up	MB stage 10B
CC	GO:0005753	mitochondrial proton-transporting ATP synthase complex	2/80	24/12534	0.0101379	0.0428326	0.0280126	ATPsynD/ATPsynCF6	2	up	MB stage 10B
CC	GO:0045259	proton-transporting ATP synthase complex	2/80	24/12534	0.0101379	0.0428326	0.0280126	ATPsynD/ATPsynCF6	2	up	MB stage 10B
MF	GO:0003735	structural constituent of ribosome	14/68	289/12393	4.09293e-10	5.48452e-08	4.82534e-08	mRpS16/mRpL22/RpL18A/mRpL28/RpL35/RpS2/RpL24/RpL40/RpL34a/mRpS9/RpS15/RpL23/RpL7/RpLP2	14	up	MB stage 10B
MF	GO:0030515	snoRNA binding	3/68	19/12393	0.000143772	0.00963272	0.00847497	bys/Nop56/NHP2	3	up	MB stage 10B
MF	GO:0140662	ATP-dependent protein folding chaperone	3/68	33/12393	0.000766238	0.0342253	0.0301118	CCT8/CCT2/Hsp60A	3	up	MB stage 10B
MF	GO:0044183	protein folding chaperone	3/68	42/12393	0.00155643	0.0431947	0.0380032	CCT8/CCT2/Hsp60A	3	up	MB stage 10B
MF	GO:0090079	translation regulator activity, nucleic acid binding	4/68	92/12393	0.00161174	0.0431947	0.0380032	eIF3l/eEF2/eIF3a/me31B	4	up	MB stage 10B
BP	GO:0007305	vitelline membrane formation involved in chorion-containing eggshell formation	6/57	14/12653	1.86199e-11	4.34465e-09	3.83505e-09	Vm32E/Vm26Ac/Vm26Ab/psd/Vml/Vm26Aa	6	down	MB stage 10B
BP	GO:0030704	vitelline membrane formation	6/57	14/12653	1.86199e-11	4.34465e-09	3.83505e-09	Vm32E/Vm26Ac/Vm26Ab/psd/Vml/Vm26Aa	6	down	MB stage 10B
BP	GO:0035803	egg coat formation	6/57	14/12653	1.86199e-11	4.34465e-09	3.83505e-09	Vm32E/Vm26Ac/Vm26Ab/psd/Vml/Vm26Aa	6	down	MB stage 10B
BP	GO:0085029	extracellular matrix assembly	6/57	23/12653	6.06713e-10	1.06175e-07	9.37211e-08	Vm32E/Vm26Ac/Vm26Ab/psd/Vml/Vm26Aa	6	down	MB stage 10B
BP	GO:0007304	chorion-containing eggshell formation	6/57	52/12653	1.10671e-07	1.54939e-05	1.36766e-05	Vm32E/Vm26Ac/Vm26Ab/psd/Vml/Vm26Aa	6	down	MB stage 10B
BP	GO:0030703	eggshell formation	6/57	54/12653	1.3943e-07	1.62669e-05	1.43589e-05	Vm32E/Vm26Ac/Vm26Ab/psd/Vml/Vm26Aa	6	down	MB stage 10B
BP	GO:0045229	external encapsulating structure organization	8/57	154/12653	4.00147e-07	3.756e-05	3.31544e-05	Vm32E/ndl/Vm26Ac/Vm26Ab/psd/Vml/Vm26Aa/Cp16	8	down	MB stage 10B
BP	GO:0030198	extracellular matrix organization	6/57	65/12653	4.29257e-07	3.756e-05	3.31544e-05	Vm32E/Vm26Ac/Vm26Ab/psd/Vml/Vm26Aa	6	down	MB stage 10B
BP	GO:0010927	cellular component assembly involved in morphogenesis	8/57	160/12653	5.35855e-07	4.16776e-05	3.67891e-05	Vm32E/ndl/Vm26Ac/Vm26Ab/psd/Vml/Vm26Aa/Cp16	8	down	MB stage 10B
BP	GO:0043062	extracellular structure organization	6/57	81/12653	1.59573e-06	0.000111701	9.85995e-05	Vm32E/Vm26Ac/Vm26Ab/psd/Vml/Vm26Aa	6	down	MB stage 10B
BP	GO:0006457	protein folding	5/57	138/12653	0.000381141	0.0242545	0.0214096	Tpr2/Calr/Pdi/CG2852/ERp60	5	down	MB stage 10B
BP	GO:0006979	response to oxidative stress	5/57	144/12653	0.000463388	0.027031	0.0238604	Grx1/srl/ND-B17.2/Sod3/mtd	5	down	MB stage 10B
BP	GO:0036296	response to increased oxygen levels	2/57	10/12653	0.000876696	0.0472067	0.0416697	CG33129/Tm1	2	down	MB stage 10B
BP	GO:0006620	post-translational protein targeting to endoplasmic reticulum membrane	2/57	11/12653	0.00106842	0.0498596	0.0440114	Sec61beta/Sec61gamma	2	down	MB stage 10B
BP	GO:0034067	protein localization to Golgi apparatus	2/57	11/12653	0.00106842	0.0498596	0.0440114	Rab1/Rab6	2	down	MB stage 10B
CC	GO:0042600	egg chorion	7/62	40/12534	8.38826e-10	1.10725e-07	8.38826e-08	Vm32E/Cp19/CG12398/Vm26Ac/psd/Cp18/Cp16	7	down	MB stage 10B
CC	GO:0030312	external encapsulating structure	11/62	303/12534	2.33151e-07	1.5388e-05	1.16575e-05	Vm32E/Cp19/CG12398/Vm26Ac/Vm34Ca/Vm26Ab/psd/Vml/Vm26Aa/Cp18/Cp16	11	down	MB stage 10B
CC	GO:0005791	rough endoplasmic reticulum	3/62	16/12534	6.16516e-05	0.00271267	0.00205505	Sec61beta/Sec61gamma/Pdi	3	down	MB stage 10B
CC	GO:0031012	extracellular matrix	7/62	270/12534	0.000356015	0.0108657	0.00823159	Vm32E/Vm26Ac/Vm34Ca/Vm26Ab/psd/Vml/Vm26Aa	7	down	MB stage 10B
CC	GO:0140534	endoplasmic reticulum protein-containing complex	4/62	71/12534	0.000411579	0.0108657	0.00823159	Sec61beta/Stt3B/Sec61gamma/OstDelta	4	down	MB stage 10B
CC	GO:0045169	fusome	3/62	37/12534	0.000794411	0.0174339	0.0132075	Calr/Surf4/Pdi	3	down	MB stage 10B
CC	GO:0008250	oligosaccharyltransferase complex	2/62	10/12534	0.00105608	0.0174339	0.0132075	Stt3B/OstDelta	2	down	MB stage 10B
CC	GO:0030867	rough endoplasmic reticulum membrane	2/62	11/12534	0.00128665	0.0174339	0.0132075	Sec61beta/Sec61gamma	2	down	MB stage 10B
CC	GO:0043186	P granule	3/62	45/12534	0.00141058	0.0174339	0.0132075	tapas/Tm1/Yp3	3	down	MB stage 10B
CC	GO:0060293	germ plasm	3/62	47/12534	0.0016006	0.0174339	0.0132075	tapas/Tm1/Yp3	3	down	MB stage 10B
CC	GO:0005789	endoplasmic reticulum membrane	6/62	257/12534	0.00164888	0.0174339	0.0132075	Hacd1/Sec61beta/Stt3B/Sec61gamma/Calr/OstDelta	6	down	MB stage 10B
CC	GO:0036464	cytoplasmic ribonucleoprotein granule	4/62	103/12534	0.00166474	0.0174339	0.0132075	smg/tapas/Tm1/Yp3	4	down	MB stage 10B
CC	GO:0042175	nuclear outer membrane-endoplasmic reticulum membrane network	6/62	262/12534	0.00181801	0.0174339	0.0132075	Hacd1/Sec61beta/Stt3B/Sec61gamma/Calr/OstDelta	6	down	MB stage 10B
CC	GO:0098827	endoplasmic reticulum subcompartment	6/62	265/12534	0.00192564	0.0174339	0.0132075	Hacd1/Sec61beta/Stt3B/Sec61gamma/Calr/OstDelta	6	down	MB stage 10B
CC	GO:0035770	ribonucleoprotein granule	4/62	108/12534	0.00198113	0.0174339	0.0132075	smg/tapas/Tm1/Yp3	4	down	MB stage 10B
CC	GO:0036477	somatodendritic compartment	6/62	281/12534	0.00258366	0.0205862	0.0155956	Spn/Rab1/Rab6/path/Pdi/Prosap	6	down	MB stage 10B
CC	GO:0045495	pole plasm	3/62	56/12534	0.00265125	0.0205862	0.0155956	tapas/Tm1/Yp3	3	down	MB stage 10B
CC	GO:0005793	endoplasmic reticulum-Golgi intermediate compartment	2/62	25/12534	0.00671252	0.0492251	0.0372918	Surf4/loj	2	down	MB stage 10B
MF	GO:0016667	oxidoreductase activity, acting on a sulfur group of donors	3/48	48/12393	0.000834548	0.0483932	0.0428193	Grx1/GILT1/ERp60	3	down	MB stage 10B
MF	GO:0003756	protein disulfide isomerase activity	2/48	14/12393	0.00129768	0.0483932	0.0428193	Pdi/ERp60	2	down	MB stage 10B
MF	GO:0016864	intramolecular oxidoreductase activity, transposing S-S bonds	2/48	14/12393	0.00129768	0.0483932	0.0428193	Pdi/ERp60	2	down	MB stage 10B
MF	GO:0003779	actin binding	4/48	126/12393	0.0014027	0.0483932	0.0428193	cib/Spn/Frl/Tm1	4	down	MB stage 10B
MF	GO:0008320	protein transmembrane transporter activity	44974	25/12393	0.000521568	0.014679	0.0106972	Hsc70-5/Tom20	2	up	MB stage 12
MF	GO:0022884	macromolecule transmembrane transporter activity	44974	26/12393	0.000564577	0.014679	0.0106972	Hsc70-5/Tom20	2	up	MB stage 12
MF	GO:0140318	protein transporter activity	44974	34/12393	0.00096828	0.0167835	0.0122309	Hsc70-5/Tom20	2	up	MB stage 12
BP	GO:0045229	external encapsulating structure organization	10/48	154/12653	2.33953e-10	1.62363e-07	1.48499e-07	Vm32E/Vm26Ab/Rab8/PCNA/Dp/Vml/psd/Vm26Aa/Muc4B/Cp16	10	down	MB stage 12
BP	GO:0007305	vitelline membrane formation involved in chorion-containing eggshell formation	5/48	14/12653	1.23741e-09	2.1469e-07	1.96357e-07	Vm32E/Vm26Ab/Vml/psd/Vm26Aa	5	down	MB stage 12
BP	GO:0030704	vitelline membrane formation	5/48	14/12653	1.23741e-09	2.1469e-07	1.96357e-07	Vm32E/Vm26Ab/Vml/psd/Vm26Aa	5	down	MB stage 12
BP	GO:0035803	egg coat formation	5/48	14/12653	1.23741e-09	2.1469e-07	1.96357e-07	Vm32E/Vm26Ab/Vml/psd/Vm26Aa	5	down	MB stage 12
BP	GO:0010927	cellular component assembly involved in morphogenesis	9/48	160/12653	7.25688e-09	1.00726e-06	9.21242e-07	Vm32E/Vm26Ab/PCNA/Dp/Vml/psd/Vm26Aa/Muc4B/Cp16	9	down	MB stage 12
BP	GO:0085029	extracellular matrix assembly	5/48	23/12653	2.02737e-08	2.345e-06	2.14475e-06	Vm32E/Vm26Ab/Vml/psd/Vm26Aa	5	down	MB stage 12
BP	GO:0030198	extracellular matrix organization	6/48	65/12653	1.50487e-07	1.49197e-05	1.36456e-05	Vm32E/Vm26Ab/Rab8/Vml/psd/Vm26Aa	6	down	MB stage 12
BP	GO:0043062	extracellular structure organization	6/48	81/12653	5.64903e-07	4.90053e-05	4.48206e-05	Vm32E/Vm26Ab/Rab8/Vml/psd/Vm26Aa	6	down	MB stage 12
BP	GO:0007304	chorion-containing eggshell formation	5/48	52/12653	1.44227e-06	0.000111215	0.000101718	Vm32E/Vm26Ab/Vml/psd/Vm26Aa	5	down	MB stage 12
BP	GO:0030703	eggshell formation	5/48	54/12653	1.74508e-06	0.000121108	0.000110767	Vm32E/Vm26Ab/Vml/psd/Vm26Aa	5	down	MB stage 12
BP	GO:0030707	follicle cell of egg chamber development	7/48	265/12653	5.77032e-05	0.00364055	0.00332967	Vm32E/Vm26Ab/Tao/Dp/Vml/psd/Vm26Aa	7	down	MB stage 12
BP	GO:0002064	epithelial cell development	7/48	298/12653	0.000120481	0.0069678	0.00637279	Vm32E/Vm26Ab/Tao/Dp/Vml/psd/Vm26Aa	7	down	MB stage 12
BP	GO:0030855	epithelial cell differentiation	7/48	354/12653	0.00034658	0.018502	0.0169221	Vm32E/Vm26Ab/Tao/Dp/Vml/psd/Vm26Aa	7	down	MB stage 12
BP	GO:0007306	egg chorion assembly	4/48	94/12653	0.000432819	0.0214555	0.0196233	PCNA/Dp/Muc4B/Cp16	4	down	MB stage 12
CC	GO:0042600	egg chorion	6/50	40/12534	1.02349e-08	1.22818e-06	1.15277e-06	Vm32E/CG4009/psd/Muc4B/Cp18/Cp16	6	down	MB stage 12
CC	GO:0030312	external encapsulating structure	10/50	303/12534	2.56432e-07	1.53859e-05	1.44412e-05	Vm32E/Vm26Ab/Vm34Ca/CG4009/Vml/psd/Vm26Aa/Muc4B/Cp18/Cp16	10	down	MB stage 12
CC	GO:0031012	extracellular matrix	7/50	270/12534	9.00765e-05	0.00360306	0.00338182	Vm32E/Vm26Ab/Vm34Ca/Vml/psd/Vm26Aa/Muc4B	7	down	MB stage 12
BP	GO:0002181	cytoplasmic translation	9/41	131/12653	2.74307e-10	1.81865e-07	1.42639e-07	eIF2gamma/RpS2/RpL40/eIF2beta/RpL24/RpLP2/RpL36/eIF1/eIF3m	9	up	MB stage 14
BP	GO:0006413	translational initiation	7/41	72/12653	2.76254e-09	9.15782e-07	7.18261e-07	eIF2gamma/eIF3b/eIF3g1/eIF2beta/eIF3h/eIF1/eIF3m	7	up	MB stage 14
BP	GO:0002183	cytoplasmic translational initiation	4/41	13/12653	6.64162e-08	1.4678e-05	1.15121e-05	eIF2gamma/eIF2beta/eIF1/eIF3m	4	up	MB stage 14
BP	GO:0006406	mRNA export from nucleus	3/41	39/12653	0.000266146	0.0347824	0.0272803	Ref1/Hel25E/sqd	3	up	MB stage 14
BP	GO:0030951	establishment or maintenance of microtubule cytoskeleton polarity	3/41	41/12653	0.000309048	0.0347824	0.0272803	Eb1/Rab11/sqd	3	up	MB stage 14
BP	GO:0006403	RNA localization	5/41	192/12653	0.000367277	0.0347824	0.0272803	Ref1/Hel25E/Rab11/rump/sqd	5	up	MB stage 14
BP	GO:0098754	detoxification	3/41	46/12653	0.000435172	0.0347824	0.0272803	Fer2LCH/Cyp6v1/Fer1HCH	3	up	MB stage 14
BP	GO:1905477	positive regulation of protein localization to membrane	2/41	10/12653	0.000453483	0.0347824	0.0272803	Akap200/Rab11	2	up	MB stage 14
BP	GO:0030952	establishment or maintenance of cytoskeleton polarity	3/41	48/12653	0.000493609	0.0347824	0.0272803	Eb1/Rab11/sqd	3	up	MB stage 14
BP	GO:0051028	mRNA transport	3/41	49/12653	0.000524621	0.0347824	0.0272803	Ref1/Hel25E/sqd	3	up	MB stage 14
BP	GO:0006405	RNA export from nucleus	3/41	56/12653	0.000777013	0.0468327	0.0367315	Ref1/Hel25E/sqd	3	up	MB stage 14
CC	GO:0005852	eukaryotic translation initiation factor 3 complex	4/41	16/12534	1.74297e-07	2.56216e-05	1.98148e-05	eIF3b/eIF3g1/eIF3h/eIF3m	4	up	MB stage 14
CC	GO:0015934	large ribosomal subunit	5/41	104/12534	2.11027e-05	0.00101745	0.00078686	mRpL23/RpL40/RpL24/RpLP2/RpL36	5	up	MB stage 14
CC	GO:0044391	ribosomal subunit	6/41	177/12534	2.17356e-05	0.00101745	0.00078686	mRpL23/RpS2/RpL40/RpL24/RpLP2/RpL36	6	up	MB stage 14
CC	GO:0022625	cytosolic large ribosomal subunit	4/41	54/12534	2.76858e-05	0.00101745	0.00078686	RpL40/RpL24/RpLP2/RpL36	4	up	MB stage 14
CC	GO:0005840	ribosome	7/41	301/12534	4.79077e-05	0.00140849	0.00108927	mRpL23/RpS2/RpL40/eIF3h/RpL24/RpLP2/RpL36	7	up	MB stage 14
CC	GO:0022626	cytosolic ribosome	5/41	193/12534	0.000392684	0.00962077	0.00744034	RpS2/RpL40/RpL24/RpLP2/RpL36	5	up	MB stage 14
CC	GO:0005730	nucleolus	6/41	319/12534	0.000549938	0.0115487	0.00893133	RpS2/Fib/Fkbp39/hoip/RpL36/Nlp	6	up	MB stage 14
CC	GO:0005700	polytene chromosome	5/41	237/12534	0.000996504	0.0183108	0.0141608	D1/Hel25E/vig2/Nlp/sqd	5	up	MB stage 14
CC	GO:0005732	sno(s)RNA-containing ribonucleoprotein complex	2/41	20/12534	0.00191093	0.0312119	0.0241381	Fib/hoip	2	up	MB stage 14
CC	GO:0005681	spliceosomal complex	4/41	190/12534	0.00334308	0.0453221	0.0350504	Ref1/Hel25E/hoip/sqd	4	up	MB stage 14
CC	GO:0005654	nucleoplasm	6/41	456/12534	0.00342133	0.0453221	0.0350504	Fib/Ref1/EloC/rump/Nlp/sqd	6	up	MB stage 14
CC	GO:0016604	nuclear body	3/41	97/12534	0.00387081	0.0453221	0.0350504	Fib/rump/sqd	3	up	MB stage 14
CC	GO:0016471	vacuolar proton-transporting V-type ATPase complex	2/41	29/12534	0.00400808	0.0453221	0.0350504	ATP6AP2/Vha55	2	up	MB stage 14
MF	GO:0003743	translation initiation factor activity	7/38	51/12393	1.49172e-10	1.46189e-08	1.24048e-08	eIF2gamma/eIF3b/eIF3g1/eIF2beta/eIF3h/eIF1/eIF3m	7	up	MB stage 14
MF	GO:0008135	translation factor activity, RNA binding	7/38	73/12393	2.00031e-09	9.80153e-08	8.31709e-08	eIF2gamma/eIF3b/eIF3g1/eIF2beta/eIF3h/eIF1/eIF3m	7	up	MB stage 14
MF	GO:0090079	translation regulator activity, nucleic acid binding	7/38	92/12393	1.03152e-08	3.36962e-07	2.85929e-07	eIF2gamma/eIF3b/eIF3g1/eIF2beta/eIF3h/eIF1/eIF3m	7	up	MB stage 14
MF	GO:0045182	translation regulator activity	7/38	188/12393	1.40184e-06	3.43452e-05	2.91436e-05	eIF2gamma/eIF3b/eIF3g1/eIF2beta/eIF3h/eIF1/eIF3m	7	up	MB stage 14
MF	GO:0031369	translation initiation factor binding	3/38	25/12393	5.83907e-05	0.00114446	0.00097113	eIF3b/eIF2beta/eIF3m	3	up	MB stage 14
MF	GO:0003735	structural constituent of ribosome	6/38	289/12393	0.000224852	0.00367258	0.00311637	mRpL23/RpS2/RpL40/RpL24/RpLP2/RpL36	6	up	MB stage 14
MF	GO:0031386	protein tag	2/38	13/12393	0.000699051	0.00978671	0.00830451	RpL40/Nedd8	2	up	MB stage 14
BP	GO:0007305	vitelline membrane formation involved in chorion-containing eggshell formation	6/33	14/12653	5.75768e-13	7.27387e-11	6.16173e-11	psd/Vm32E/Vm26Ab/Vm26Ac/Vm26Aa/Vml	6	down	MB stage 14
BP	GO:0030704	vitelline membrane formation	6/33	14/12653	5.75768e-13	7.27387e-11	6.16173e-11	psd/Vm32E/Vm26Ab/Vm26Ac/Vm26Aa/Vml	6	down	MB stage 14
BP	GO:0035803	egg coat formation	6/33	14/12653	5.75768e-13	7.27387e-11	6.16173e-11	psd/Vm32E/Vm26Ab/Vm26Ac/Vm26Aa/Vml	6	down	MB stage 14
BP	GO:0085029	extracellular matrix assembly	6/33	23/12653	1.90381e-11	1.80386e-09	1.52806e-09	psd/Vm32E/Vm26Ab/Vm26Ac/Vm26Aa/Vml	6	down	MB stage 14
BP	GO:0007304	chorion-containing eggshell formation	6/33	52/12653	3.64072e-09	2.75966e-07	2.33772e-07	psd/Vm32E/Vm26Ab/Vm26Ac/Vm26Aa/Vml	6	down	MB stage 14
BP	GO:0030703	eggshell formation	6/33	54/12653	4.60177e-09	2.90678e-07	2.46235e-07	psd/Vm32E/Vm26Ab/Vm26Ac/Vm26Aa/Vml	6	down	MB stage 14
BP	GO:0030198	extracellular matrix organization	6/33	65/12653	1.44231e-08	7.80906e-07	6.61509e-07	psd/Vm32E/Vm26Ab/Vm26Ac/Vm26Aa/Vml	6	down	MB stage 14
BP	GO:0043062	extracellular structure organization	6/33	81/12653	5.503e-08	2.60704e-06	2.20844e-06	psd/Vm32E/Vm26Ab/Vm26Ac/Vm26Aa/Vml	6	down	MB stage 14
BP	GO:0045229	external encapsulating structure organization	7/33	154/12653	1.13051e-07	4.76071e-06	4.03282e-06	psd/Vm32E/Vm26Ab/Vm26Ac/Vm26Aa/Vml/Cp16	7	down	MB stage 14
BP	GO:0010927	cellular component assembly involved in morphogenesis	7/33	160/12653	1.46904e-07	5.56766e-06	4.71639e-06	psd/Vm32E/Vm26Ab/Vm26Ac/Vm26Aa/Vml/Cp16	7	down	MB stage 14
BP	GO:0030707	follicle cell of egg chamber development	6/33	265/12653	5.49088e-05	0.00189186	0.0016026	psd/Vm32E/Vm26Ab/Vm26Ac/Vm26Aa/Vml	6	down	MB stage 14
BP	GO:0002064	epithelial cell development	6/33	298/12653	0.00010514	0.00332067	0.00281296	psd/Vm32E/Vm26Ab/Vm26Ac/Vm26Aa/Vml	6	down	MB stage 14
BP	GO:0030855	epithelial cell differentiation	6/33	354/12653	0.000268562	0.00782962	0.00663251	psd/Vm32E/Vm26Ab/Vm26Ac/Vm26Aa/Vml	6	down	MB stage 14
CC	GO:0042600	egg chorion	6/34	40/12534	8.99135e-10	1.03401e-07	9.18064e-08	psd/Vm32E/Vm26Ac/Cp19/Cp16/Cp18	6	down	MB stage 14
CC	GO:0030312	external encapsulating structure	10/34	303/12534	4.61129e-09	2.65149e-07	2.35418e-07	psd/Vm34Ca/Vm32E/Vm26Ab/Vm26Ac/Vm26Aa/Vml/Cp19/Cp16/Cp18	10	down	MB stage 14
CC	GO:0031012	extracellular matrix	7/34	270/12534	6.51033e-06	0.000249563	0.00022158	psd/Vm34Ca/Vm32E/Vm26Ab/Vm26Ac/Vm26Aa/Vml	7	down	MB stage 14
