# Supplementary material for: Single-cell transcriptome sequencing reveals that Wolbachia induces gene expression changes in Drosophila ovary cells to favor its own maternal transmission
Source: mBio. 2024 Aug 28;15(10):e01473-24. doi: 10.1128/mbio.01473-24 (PMC11481584; doi:10.1128/mbio.01473-24)
Supplement: Table S3 — GO terms related to actin cytoskeleton organization. [file mbio.01473-24-s0004.xlsx]

## Sheet: Table S3
Table S3. The GO terms related to actin cytoskeleton organization
celltype	GO	description	up/down	DEGs
EGCs	GO:0000226	microtubule cytoskeleton organization	up	asp	Cep97	Girdin	Klp61F	mop	msps	Pka-C1	Incenp	stai	Chro	emb	shot	SkpA	Vap33	mud	betaTub56D	sqd
EGCs	GO:0005874	microtubule	up	galla-1	Klp61F	cana	msps	ReepA	CLIP-190						shot				betaTub56D
EGCs	GO:0008017	microtubule binding	up	asp	Girdin	Klp61F	cana	msps	Incenp	ReepA	CLIP-190				shot
EGCs	GO:0015630	microtubule cytoskeleton	up	asp	Cep97	Girdin	galla-1	Klp61F	cana	msps	Incenp	fzr	ReepA	Chro	CLIP-190	CycE	shot	mud	betaTub56D
EGCs	GO:0030029	actin filament-based process	up	asp	Girdin	trio	tmod	CG32264	Cdc42	how	sti	Pka-C1	Pi3K68D	alpha-Cat	Src64B	pico	Akap200	shot	bru1
EGCs	GO:0030036	actin cytoskeleton organization	up	asp	Girdin	trio	tmod	CG32264	Cdc42	how	sti	Pka-C1	Pi3K68D		Src64B	pico	Akap200	shot	bru1
EGCs	GO:0031023	microtubule organizing center organization	up	asp	Cep97	Klp61F	msps	emb	SkpA
EGCs	GO:0031122	cytoplasmic microtubule organization	up	asp	Girdin	msps	shot	Vap33
EGCs	GO:0031532	actin cytoskeleton reorganization	up	asp	trio	CG32264	Cdc42	Pka-C1	Akap200
EGCs	GO:0051493	regulation of cytoskeleton organization	up	tmod	Cdc42	msps	sti	Pka-C1	Src64B	stai	Akap200	shot
Stage 2-6	GO:0030866	cortical actin cytoskeleton organization	up	Abi	Exo84	pav	sktl	mtm	Cdc42	Rab11	Sec8	Rab21	Lam
Stage 2-6	GO:0000226	microtubule cytoskeleton organization	up	Plp	TBPH	Bug22	Exo84	spn-F	betaTub56D	pav	alphaTub84B	Aladin	betaTub97EF	Chro	14-3-3epsilon	Klp61F	alphaTub84D	capt	sktl	tum	ifc	Khc-73	Cks30A	sub	Jupiter	Rab11	aurB	Sec8	Poc1	wac	DCTN2-p50	Lam	Prosbeta5
Stage 2-6	GO:0030865	cortical cytoskeleton organization	up	Abi	Exo84	pav	sktl	mtm	Cdc42	Rab11	Sec8	Rab21	Lam
Stage 2-6	GO:0016325	oocyte microtubule cytoskeleton organization	up	spn-F	14-3-3epsilon	capt	sktl	Rab11	DCTN2-p50
Stage 2-6	GO:0005200	structural constituent of cytoskeleton	up	betaTub56D	alphaTub84B	betaTub97EF	alphaTub84D	Jupiter	Lam
AT MB stage 8-9	GO:0030029	actin filament-based process	up	RhoGAP68F	btsz	LIMK1	trio	RhoGAP92B	l(2)gl	Zasp52	Cdc42	CG6891	p130CAS	pico	Cam	FER	C3G	Dg	ena	zip	Abi	N	ball	Rho1	Rab11	mys	Graf	nuf	hts
AT MB stage 8-9	GO:0030036	actin cytoskeleton organization	up	RhoGAP68F	btsz	LIMK1	trio	RhoGAP92B	l(2)gl	Zasp52	Cdc42	CG6891	p130CAS	pico	FER	C3G	Dg	ena	zip	Abi	N	ball	Rho1	Rab11	mys	Graf	nuf	hts
AT MB stage 8-9	GO:0031532	actin cytoskeleton reorganization	up	trio	Cdc42	p130CAS	Dg	Rho1	Rab11	nuf
AT MB stage 8-9	GO:0007015	actin filament organization	up	RhoGAP68F	btsz	RhoGAP92B	Cdc42	CG6891	p130CAS	pico	FER	ena	Abi	N	Rho1	mys	hts
AT MB stage 8-9	GO:0061572	actin filament bundle organization	up	RhoGAP68F	FER	Abi	Rho1	mys	hts
AT MB stage 8-9	GO:0030866	cortical actin cytoskeleton organization	up	btsz	l(2)gl	Cdc42	Abi	Rho1	Rab11	Graf
AT MB stage 8-9	GO:0051017	actin filament bundle assembly	up	RhoGAP68F	FER	Abi	Rho1	mys
AT MB stage 8-9	GO:0030038	contractile actin filament bundle assembly	up	RhoGAP68F	Abi	mys
AT MB stage 8-9	GO:0032231	regulation of actin filament bundle assembly	up	RhoGAP68F	Abi	mys
AT MB stage 8-9	GO:0030864	cortical actin cytoskeleton	up	l(2)gl	CG6891	zip	Graf
AT MB stage 8-9	GO:0005884	actin filament	up	Zasp52	CG6891	Graf	hts
AT MB stage 8-9	GO:0015629	actin cytoskeleton	up	mim	l(2)gl	Zasp52	CG6891	Zyx	Cam	zip	Graf	hts
AT MB stage 8-9	GO:0030865	cortical cytoskeleton organization	up	btsz	l(2)gl	Cdc42	Abi	Rho1	Patronin	Rab11	Graf
AT MB stage 8-9	GO:0016325	oocyte microtubule cytoskeleton organization	up	l(2)gl	baz	heph	Rab11	14-3-3epsilon
AT MB stage 8-9	GO:0000226	microtubule cytoskeleton organization	up	CG32425	betaTub56D	Chro	Khc-73	alphaTub84D	betaTub97EF	l(2)gl	Miro	alphaTub84B	Cam	baz	TER94	wdb	heph	ball	Patronin	Prosbeta7	Rab11	14-3-3epsilon	dlg1	hts
MB stage 14	GO:0030951	establishment or maintenance of microtubule cytoskeleton polarity	up	Eb1	Rab11	sqd
MB stage 14	GO:0030952	establishment or maintenance of cytoskeleton polarity	up	Eb1	Rab11	sqd
PT stage 7-9	GO:0015629	actin cytoskeleton	up	DAAM	ck	Vinc	Myo31DF	Ilk	flr	Zyx	Cam	Mlc-c	Msp300
PT stage 7-9	GO:0007015	actin filament organization	up	RhoGAP92B	DAAM	cib	tyn	ck	Myo31DF	capt	HSPC300	flr	Cip4	Cdc42	mys	Rho1	mew	Pi4KIIIalpha	Msp300
PT stage 7-9	GO:0030048	actin filament-based movement	up	tyn	ck	Myo31DF	Cam	Mlc-c	Rho1
PT stage 7-9	GO:0030029	actin filament-based process	up	RhoGAP92B	DAAM	Ack-like	cib	tyn	ck	Myo31DF	capt	HSPC300	RhoGAP18B	flr	Cip4	Cdc42	Cam	Mlc-c	mys	Rab11	Rho1	mew	Pi4KIIIalpha	Msp300
PT stage 7-9	GO:0006897	endocytosis	up	Su(dx)	rudhira	AP-2sigma	Mekk1	Cdc42	Rab5	Rab11	Rho1	spin	CG8507	LpR2	Ppt1	Cad99C	Flo1

## Sheet: Summary
gene	EGCs	Stage 2-6	AT/MB stage 8-9	MB stage 14	PT stage 7-9	count
betaTub56D	*	*	*		*	4
Cdc42	*	*	*		*	4
Rab11		*	*	*	*	4
14-3-3epsilon		*	*		*	3
alphaTub84B		*	*		*	3
alphaTub84D		*	*		*	3
betaTub97EF		*	*		*	3
Chro	*	*	*			3
Abi		*	*			2
Cam			*		*	2
capt		*			*	2
Khc-73		*	*			2
Klp61F	*	*				2
mys			*		*	2
pico	*		*			2
Rho1			*		*	2
RhoGAP92B			*		*	2
sqd	*			*		2
trio	*		*			2
Zyx			*		*	2
Ack-like					*	1
Akap200	*					1
Aladin		*				1
alpha-Cat	*					1
AP-2sigma					*	1
asp	*					1
aurB		*				1
ball			*			1
baz			*			1
bru1	*					1
btsz			*			1
Bug22		*				1
C3G			*			1
Cad99C					*	1
cana	*					1
Cep97	*					1
CG32264	*					1
CG32425			*			1
CG6891			*			1
CG8507					*	1
cib					*	1
Cip4					*	1
ck					*	1
Cks30A		*				1
CLIP-190	*					1
CycE	*					1
DAAM					*	1
DCTN2-p50		*				1
Dg			*			1
dlg1			*			1
Eb1				*		1
emb	*					1
ena			*			1
Exo84		*				1
FER			*			1
Flo1					*	1
flr					*	1
fzr	*					1
galla-1	*					1
Girdin	*					1
Graf			*			1
heph			*			1
how	*					1
HSPC300					*	1
hts			*			1
ifc		*				1
Ilk					*	1
Incenp	*					1
Jupiter		*				1
l(2)gl			*			1
Lam		*				1
LIMK1			*			1
LpR2					*	1
Mekk1					*	1
mew					*	1
mim			*			1
Miro			*			1
Mlc-c					*	1
mop	*					1
Msp300					*	1
msps	*					1
mtm		*				1
mud	*					1
Myo31DF					*	1
N			*			1
nuf			*			1
p130CAS			*			1
Patronin			*			1
pav		*				1
Pi3K68D	*					1
Pi4KIIIalpha					*	1
Pka-C1	*					1
Plp		*				1
Poc1		*				1
Ppt1					*	1
Prosbeta5		*				1
Prosbeta7			*			1
Rab21		*				1
Rab5					*	1
ReepA	*					1
RhoGAP18B					*	1
RhoGAP68F			*			1
rudhira					*	1
Sec8		*				1
shot	*					1
SkpA	*					1
sktl		*				1
spin					*	1
spn-F		*				1
Src64B	*					1
stai	*					1
sti	*					1
Su(dx)					*	1
sub		*				1
TBPH		*				1
TER94			*			1
tmod	*					1
tum		*				1
tyn					*	1
Vap33	*					1
Vinc					*	1
wac		*				1
wdb			*			1
Zasp52			*			1
zip			*			1
