# Supplementary material for: Single-cell transcriptome sequencing reveals that Wolbachia induces gene expression changes in Drosophila ovary cells to favor its own maternal transmission
Source: mBio. 2024 Aug 28;15(10):e01473-24. doi: 10.1128/mbio.01473-24 (PMC11481584; doi:10.1128/mbio.01473-24)
Supplement: Table S4 — GO terms related to ribonucleoprotein complex biogenesis and cell proliferation in germ cells. [file mbio.01473-24-s0005.xlsx]

## Sheet: Table S4
Table S4. The GO terms related to ribonucleoprotein complex biogenesis and cell proliferation in germ cells

## Sheet: ribonucleoprotein complex
celltype	GO	description	up/down	DEGs
EGCs	GO:0022613	ribonucleoprotein complex biogenesis	up	CG11030	hfp	smid	CG4364	emb	bru1	Mtr4	CG32344	CG5033	Nopp140	eIF3a
EGCs	GO:0036464	cytoplasmic ribonucleoprotein granule	up	orb	vas	nos	Larp4B	pAbp	shu	Hrb27C	Upf1	bru1	Rcd-1
EGCs	GO:0035770	ribonucleoprotein granule	up	orb	vas	nos	Larp4B	pAbp	shu	Hrb27C	Upf1	bru1	Rcd-1
EGCs	GO:1990124	messenger ribonucleoprotein complex	up	orb	nos	Upf1
Stage 1 older GCs	GO:0036464	cytoplasmic ribonucleoprotein granule	down	smg	Yp3	tapas	CG6701	exu	osk	orb
Stage 1 older GCs	GO:0035770	ribonucleoprotein granule	down	smg	Yp3	tapas	CG6701	exu	osk	orb
MB stage 10B	GO:0022613	ribonucleoprotein complex biogenesis	up	CG13185	mRpL22	l(2)09851	CG4364	bys	CG12909	Rbm13	RpL35	Nopp140	hoip	Nop56	Ip259	Non1	RpL34a	RpS15	NHP2	eIF3a	CG7006	RpL7	me31B
MB stage 10B	GO:0071598	neuronal ribonucleoprotein granule	up	nos	me31B
MB stage 10B	GO:0036464	cytoplasmic ribonucleoprotein granule	up	nos	La	pgc	me31B
MB stage 10B	GO:0035770	ribonucleoprotein granule	up	nos	La	pgc	me31B
MB stage 10B	GO:1990124	messenger ribonucleoprotein complex	up	nos	me31B
MB stage 10B	GO:0036464	cytoplasmic ribonucleoprotein granule	down	smg	tapas	Tm1	Yp3
MB stage 10B	GO:0035770	ribonucleoprotein granule	down	smg	tapas	Tm1	Yp3
	GSC	Stage 1 older GCs	MB stage 10B
CG11030	*
hfp	*
smid	*
CG4364	*		*
emb	*
bru1	*
Mtr4	*
CG32344	*
CG5033	*
Nopp140	*		*
eIF3a	*		*
orb	*	-
vas	*
nos	*		*
Larp4B	*
pAbp	*
shu	*
Hrb27C	*
Upf1	*
Rcd-1	*
smg		-	-
Yp3		-	-
tapas		-	-
CG6701		-
exu		-
osk		-
RpL5
Non1			*
Nop56			*
RpL24-like
Hsc70-4
Fib
nop5
Hsp83
CG13185			*
mRpL22			*
l(2)09851			*
bys			*
CG12909			*
Rbm13			*
RpL35			*
hoip			*
Ip259			*
RpL34a			*
RpS15			*
NHP2			*
CG7006			*
RpL7			*
me31B			*
La			*
pgc			*
Tm1			-

## Sheet: cell cycle
celltype	GO	description	up/down	DEGs
EGCs	GO:0007098	centrosome cycle	up	asp	msps	emb	Cep97	SkpA	Klp61F
EGCs	GO:1903047	mitotic cell cycle process	up	vas	Mcm3	asp	CycG	msps	mor	bru1	Chro	Klp61F	cana	Incenp	ph-p
EGCs	GO:0010564	regulation of cell cycle process	up	CycG	gpp	mor	bru1	Cep97	SkpA	Chro	cana	Incenp
EGCs	GO:0051726	regulation of cell cycle	up	CG6770	CycG	gpp	mor	bru1	Cep97	SkpA	Chro	cana	Incenp	Diap2
EGCs	GO:0045786	negative regulation of cell cycle	up	CG6770	CycG	gpp	mor	Cep97	Chro
EGCs	GO:1903046	meiotic cell cycle process	up	vas	pAbp	Src64B	eIF4G2	asp	CycG	msps	SkpA	Incenp
EGCs	GO:0000278	mitotic cell cycle	up	vas	Mcm3	asp	CycG	msps	mor	bru1	SkpA	Chro	Klp61F	cana	Incenp	ph-p	alph
EGCs	GO:0051321	meiotic cell cycle	up	vas	pAbp	Src64B	eIF4G2	asp	CycG	msps	SkpA	Incenp
EGCs	GO:0010948	negative regulation of cell cycle process	up	CycG	gpp	mor	Cep97	Chro
EGCs	GO:0070192	chromosome organization involved in meiotic cell cycle	up	vas	Src64B	SkpA	Incenp
Stage 1 older GCs	GO:1903046	meiotic cell cycle process	down	dhd	wisp	msps	lok	pbl	enc	hts
Stage 1 older GCs	GO:0051321	meiotic cell cycle	down	dhd	wisp	msps	lok	pbl	enc	hts
EGCs	GO:0008283	cell population proliferation	up	trol	CG6770	Cdc42	hfp	Mcm3	msps	Cka	mor	sd	babo	CG5033	Stat92E
EGCs	GO:0042127	regulation of cell population proliferation	up	trol	CG6770	hfp	Cka	mor	sd	babo	CG5033	Stat92E
Stage 1 older GCs	GO:0008283	cell population proliferation	down	clu	msps	crb	Prosap	enc	yki	CycB	hts
	GSC	Stage 1 older GCs
asp	*
msps	*	-
emb	*
Cep97	*
SkpA	*
Klp61F	*
vas	*
Mcm3	*
CycG	*
mor	*
bru1	*
Chro	*
cana	*
Incenp	*
ph-p	*
gpp	*
CG6770	*
Diap2	*
pAbp	*
Src64B	*
eIF4G2	*
alph	*
dhd		-
wisp		-
lok		-
pbl		-
enc		-
hts		-
trol	*
Cdc42	*
hfp	*
Cka	*
sd	*
babo	*
CG5033	*
Stat92E	*
clu		-
crb		-
Prosap		-
yki		-
CycB		-
