# Supplementary material for: Single-cell transcriptome sequencing reveals that Wolbachia induces gene expression changes in Drosophila ovary cells to favor its own maternal transmission
Source: mBio. 2024 Aug 28;15(10):e01473-24. doi: 10.1128/mbio.01473-24 (PMC11481584; doi:10.1128/mbio.01473-24)
Supplement: Table S5 — Primers for RT-qPCR in this study. [file mbio.01473-24-s0006.xlsx]

## Sheet: Table S5
Table S5. Primers for RT-qPCR in this study
Gene	Primer 5’ - 3’	Length (bp)
beta-spec-F	ATGACGACGGACATTTCGATTG	102
beta-spec-R	AACAGTCGGGAACTGGAGTTG
Vm26Aa-F	GAACCGACTGCCGAGAAACA	163
Vm26Aa-R	AGGCTTGGTCTTCTTCTATTGGTT
Vm26Ac-F	GAGCGAGTTCTCTGGGTCAG	143
Vm26Ac-R	TTGCTGTTGCCTCCTCCTAC
Vml-F	ACCCACCGAGTATCCAAGCA	152
Vml-R	GTCGTCCACACATAGCTCACA
Cp15-F	GACCATCCCGTGGCTACAAC	132
Cp15-R	AGGGAATGGCGTACTGCTTG
Cp16-F	GCTGAGGTCGATCCAGTCTTC	101
Cp16-R	TAGATGGCCACAACACCCAG
Cp18-F	AGCTCCTCTGGTCTGGAAGG	156
Cp18-R	TTGTAGCCCTTCTTTCCGGC
Cp19-F	AGAACCGCTTCCGTATTCCC	238
Cp19-R	CTCATAACGCTGCTGACCCT
